# Supplementary material for: pARIS-htt: an optimised expression platform to study huntingtin reveals functional domains required for vesicular trafficking
Source: Mol Brain. 2010 Jun 1;3:17. doi: 10.1186/1756-6606-3-17 (PMC2887845; doi:10.1186/1756-6606-3-17)
Supplement: Additional file 2 — Sequence text files of pARIS-htt constructs used in the study. It includes sequences of pARIS-mCherry-httQ23/Q100 plasmids in Entry and pcDNA vectors. [file 1756-6606-3-17-S2.TXT]

FULL NAME: pARIS-htt-N[His-mCherry]Q23-C[HA,TC]
VECTOR BACKBONE:pENTRY
gcgttaacgctagcatggatctcgggccccaaataatgattttatttt
gactgatagtgacctgttcgttgcaacaaattgatgagcaatgctttt
ttataatgccaactttGTACAAAAAAGCAGGCTGAAGGCGCGCCTTAA
TTAAACCGGTTCCGGACACCATGGCCCACCACCATCACCACCATGCCG
CCGCTGCCGTGAGCAAGGGCGAGGAGGATAACATGGCCATCATCAAGG
AGTTCATGCGCTTCAAGGTGCACATGGAGGGCTCCGTGAACGGCCACG
AGTTCGAGATCGAGGGCGAGGGCGAGGGCCGCCCCTACGAGGGCACCC
AGACCGCCAAGCTGAAGGTGACCAAGGGTGGCCCCCTGCCCTTCGCCT
GGGACATCCTGTCCCCTCAGTTCATGTACGGCTCCAAGGCCTACGTGA
AGCACCCCGCCGACATCCCCGACTACTTGAAGCTGTCCTTCCCCGAGG
GCTTCAAGTGGGAGCGCGTGATGAACTTCGAGGACGGCGGCGTGGTGA
CCGTGACCCAGGACTCCTCCCTGCAGGACGGCGAGTTCATCTACAAGG
TGAAGCTGCGCGGCACCAACTTCCCCTCCGACGGCCCCGTAATGCAGA
AGAAGACCATGGGCTGGGAGGCCTCCTCCGAGCGGATGTACCCCGAGG
ACGGCGCCCTGAAGGGCGAGATCAAGCAGAGGCTGAAGCTGAAGGACG
GCGGCCACTACGACGCTGAGGTCAAGACCACCTACAAGGCCAAGAAGC
CCGTGCAGCTGCCCGGCGCCTACAACGTCAACATCAAGTTGGACATCA
CCTCCCACAACGAGGACTACACCATCGTGGAACAGTACGAACGCGCCG
AGGGCCGCCACTCCACCGGCGGCATGGACGAGCTGTACAAGGCGGCCG
CCGCGACCCTGGAAAAGCTGATGAAGGCCTTCGAGTCCCTCAAGTCCT
TCCAGCAACAGCAACAGCAACAGCAACAGCAACAGCAACAGCAGCAAC
AGCAGCAACAGCAGCAACAACAGCCGCCACCGCCACCGCCGCCACCGC
CGCCACCTCAGCTTCCTCAGCCGCCGCCGCAGGCACAGCCGCTGCTGC
CTCAGCCGCAGCCGCCCCCTCCGCCGCCCCCGCCACCACCCGGCCCGG
CTGTGGCTGAGGAGCCGCTGCACCGACCAAAGAAGGAGCTCAGTGCAA
CTAAGAAAGACCGTGTGAATCATTGTCTGACAATATGTGAAAACATAG
TGGCACAGTCTGTCAGAAATTCTCCAGAATTTCAGAAACTTCTGGGCA
TCGCTATGGAACTTTTTCTGCTGTGCAGTGATGACGCAGAGTCAGATG
TCAGGATGGTGGCTGACGAATGCCTCAACAAAGTTATCAAGGCACTCA
TGGACAGCAACCTTCCAAGGTTACAGCTCGAACTGTATAAGGAAATTA
AAAAGAATGGTGCCCCTCGGAGTTTGCGTGCTGCCCTGTGGAGGTTTG
CTGAGCTGGCTCACCTGGTTCGGCCTCAGAAATGCAGGCCTTACCTGG
TGAACCTTCTGCCGTGCCTGACTCGAACAAGCAAGAGACCCGAAGAAT
CAGTCCAGGAGACCTTGGCTGCAGCTGTTCCCAAAATTATGGCTTCTT
TTGGCAATTTTGCAAATGACAATGAAATTAAGGTTTTGTTAAAGGCCT
TCATAGCGAACCTGAAGTCAAGCTCCCCCACCATTCGGCGGACAGCGG
CTGGATCAGCAGTGAGCATCTGCCAGCACTCAAGAAGGACACAATATT
TCTATAGTTGGCTACTAAATGTGCTCTTAGGCTTACTCGTTCCTGTCG
AGGATGAACACTCCACTCTGCTGATTCTTGGCGTGCTGCTCACCCTGA
GGTATTTGGTGCCCTTGCTGCAGCAGCAGGTCAAGGACACAAGCCTGA
AAGGCAGCTTCGGAGTGACAAGGAAAGAAATGGAAGTCTCTCCTTCTG
CAGAGCAATTAGTGCAAGTCTACGAACTGACGTTACATCATACACAGC
ACCAAGACCACAATGTTGTGACCGGAGCCCTGGAGCTGTTGCAGCAGC
TCTTCAGAACGCCTCCACCCGAGCTTCTGCAAACCCTGACCGCAGTCG
GGGGCATTGGGCAGCTCACCGCTGCTAAGGAGGAGTCTGGTGGCCGAA
GCCGTAGTGGGAGTATTGTGGAACTTATAGCTGGAGGGGGTTCCTCAT
GCAGCCCTGTCCTTTCAAGAAAACAAAAAGGCAAAGTGCTCTTAGGAG
AAGAAGAAGCCTTGGAGGATGACTCTGAATCGAGATCGGATGTCAGCA
GCTCTGCCTTAACAGCCTCAGTGAAGGATGAGATCAGTGGAGAGCTGG
CTGCTTCTTCAGGGGTTTCCACTCCAGGGTCCGCGGGGCATGACATCA
TCACAGAACAGCCACGGTCACAGCACACACTGCAGGCGGACTCAGTGG
ATCTGGCCAGCTGTGACTTGACAAGCTCTGCCACTGATGGGGATGAGG
AGGATATATTGAGCCACAGCTCCAGCCAGGTCAGCGCCGTCCCATCTG
ACCCTGCCATGGACCTGAATGATGGGACCCAGGCCTCGTCGCCCATCA
GCGACAGCTCCCAGACCACCACCGAAGGGCCTGATTCAGCTGTTACCC
CTTCAGACAGTTCTGAAATTGTGTTAGACGGCACCGACAACCAGTATT
TGGGCCTGCAGATTGGACAGCCCCAGGATGAAGATGAGGAAGCCACAG
GTATTCTTCCTGATGAAGCCTCGGAGGCCTTCAGGAACTCTTCCATGG
CCCTTCAACAGGCACATTTATTGAAAAACATGAGTCACTGCAGGCAGC
CTTCTGACAGCAGTGTTGATAAATTTGTGTTGAGAGATGAAGCTACTG
AACCGGGTGATCAAGAAAACAAGCCTTGCCGCATCAAAGGTGACATTG
GACAGTCCACTGATGATGACTCTGCACCTCTTGTCCATTGTGTCCGCC
TTTTATCTGCTTCGTTTTTGCTAACAGGGGGAAAAAATGTGCTGGTTC
CCGACAGGGATGTGAGGGTCAGCGTGAAGGCCCTGGCCCTCAGCTGTG
TGGGAGCAGCTGTGGCCCTCCACCCGGAATCTTTCTTCAGCAAACTCT
ATAAAGTTCCTCTTGACACCACGGAATACCCTGAGGAACAGTATGTCT
CAGACATCTTGAACTACATCGATCATGGAGACCCACAGGTTCGAGGAG
CCACTGCCATTCTCTGTGGGACCCTCATCTGCTCCATCCTCAGCAGGT
CCCGCTTCCACGTGGGAGATTGGATGGGCACCATTAGAACCCTCACAG
GAAATACATTTTCTTTGGCGGATTGCATTCCTTTGCTGCGGAAAACAC
TGAAGGATGAGTCTTCTGTTACTTGCAAGTTAGCTTGCACAGCTGTGA
GGAACTGTGTCATGAGTCTCTGCAGCAGCAGCTACAGTGAGTTAGGAC
TGCAGCTGATCATCGATGTGCTGACTCTGAGGAACAGTTCCTATTGGC
TGGTGAGGACAGAGCTTCTGGAAACCCTTGCAGAGATTGACTTCAGGC
TGGTGAGCTTTTTGGAGGCAAAAGCAGAAAACTTACACAGAGGGGCTC
ATCATTATACAGGGCTTTTAAAACTGCAAGAACGAGTGCTCAATAATG
TTGTCATCCATTTGCTTGGAGATGAAGACCCCAGGGTGCGACATGTTG
CCGCAGCATCACTAATTAGGCTTGTCCCAAAGCTGTTTTATAAATGTG
ACCAAGGACAAGCTGATCCAGTAGTGGCCGTGGCAAGAGATCAAAGCA
GTGTTTACCTGAAACTTCTCATGCATGAGACGCAGCCTCCATCTCATT
TCTCCGTCAGCACAATAACCAGAATATATAGAGGCTATAACCTACTAC
CAAGCATAACAGACGTCACTATGGAAAATAACCTTTCAAGAGTTATTG
CAGCAGTTTCTCATGAACTAATCACATCAACCACCAGAGCACTCACAT
TTGGATGCTGTGAAGCCTTGTGTCTTCTTTCCACTGCCTTCCCAGTTT
GCATTTGGAGTTTAGGTTGGCACTGTGGGGTACCGCCACTGAGTGCCT
CAGATGAGTCTAGGAAGAGCTGTACCGTTGGGATGGCCACAATGATTC
TGACCCTGCTCTCGTCAGCTTGGTTCCCATTGGATCTCTCAGCCCATC
AAGATGCTTTGATTTTGGCCGGAAACTTGCTTGCAGCCAGTGCTCCCA
AATCTCTGAGAAGTTCATGGGCCTCTGAAGAAGAAGCCAACCCAGCAG
CCACCAAGCAAGAGGAGGTCTGGCCAGCCCTGGGGGACAGAGCCCTGG
TGCCCATGGTGGAGCAGCTCTTCTCTCACCTGCTGAAGGTGATTAACA
TTTGTGCCCACGTCCTGGATGACGTGGCTCCTGGACCCGCAATAAAGG
CAGCCTTGCCTTCTCTAACAAACCCCCCTTCTCTAAGTCCCATCCGAC
GAAAGGGGAAGGAGAAAGAACCAGGAGAACAAGCATCTGTACCGTTGA
GTCCCAAGAAAGGCAGTGAGGCCAGTGCAGCTTCCAGACAATCTGATA
CCTCAGGTCCTGTTACAACAAGTAAATCCTCATCACTGGGGAGTTTCT
ATCATCTTCCTTCATACCTCAAACTGCATGATGTCCTGAAAGCTACAC
ACGCTAACTACAAGGTCACGCTGGATCTTCAGAACAGCACGGAAAAGT
TTGGAGGGTTTCTCCGCTCAGCCTTGGATGTTCTTTCTCAGATACTAG
AGCTGGCCACACTGCAGGACATTGGGAAGTGTGTTGAAGAGATCCTAG
GATACCTGAAATCCTGCTTTTCTAGAGAACCAATGATGGCAACTGTTT
GTGTTCAACAATTGTTGAAGACTCTCTTTGGCACAAACTTGGCCTCCC
AGTTTGATGGCTTATCTTCCAACCCCAGCAAGTCACAAGGCCGAGCAC
AGCGCCTTGGCTCCTCCAGTGTGAGGCCAGGCTTGTACCACTACTGCT
TCATGGCCCCGTACACCCACTTCACCCAGGCCCTCGCTGACGCCAGCC
TGAGGAACATGGTGCAGGCGGAGCAGGAGAACGACACCTCGGGATGGT
TTGATGTCCTCCAGAAAGTGTCTACCCAGTTGAAGACAAACCTCACGA
GTGTCACAAAGAACCGTGCAGATAAGAATGCTATTCATAATCACATTC
GTTTGTTTGAACCTCTTGTTATAAAGGCTTTAAAACAGTACACGACTA
CAACATGTGTGCAGTTACAGAAGCAGGTTTTAGATTTGCTGGCGCAGC
TGGTTCAGTTACGGGTTAATTACTGTCTTCTGGATTCAGATCAGGTGT
TTATTGGCTTTGTATTGAAACAGTTTGAATACATTGAAGTGGGCCAGT
TCAGGGAATCAGAGGCAATCATTCCAAACATCTTTTTCTTCTTGGTAT
TACTATCTTATGAACGCTATCATTCAAAACAGATCATTGGAATCCCTA
AAATCATTCAGCTCTGTGATGGCATCATGGCCAGTGGAAGGAAGGCTG
TGACACATGCCATACCGGCTCTGCAGCCCATAGTCCACGACCTCTTTG
TATTAAGAGGAACAAATAAAGCTGATGCAGGAAAAGAGCTTGAAACCC
AAAAAGAGGTGGTGGTGTCAATGTTACTGAGACTCATCCAGTACCATC
AGGTGTTGGAGATGTTCATTCTTGTCCTGCAGCAGTGCCACAAGGAGA
ATGAAGACAAGTGGAAGCGACTGTCTCGACAGATAGCTGACATCATCC
TCCCAATGTTAGCCAAACAGCAGATGCACATTGACTCTCATGAAGCCC
TTGGAGTGTTAAATACATTATTCGAAATTTTGGCCCCTTCCTCCCTCC
GTCCGGTCGACATGCTTTTACGGAGTATGTTCGTCACTCCAAACACAA
TGGCGTCCGTGAGCACTGTTCAACTGTGGATTTCGGGAATCCTGGCCA
TTTTGAGGGTTCTGATTTCCCAGTCAACTGAAGATATTGTTCTTTCTC
GTATTCAGGAACTCTCCTTCTCTCCGTATTTAATCTCCTGCACAGTAA
TTAATAGGTTAAGAGATGGGGACAGTACTTCAACGCTAGAAGAACACA
GTGAAGGGAAACAAATAAAGAATTTGCCAGAAGAAACATTTTCAAGGT
TTCTATTACAACTGGTTGGTATTCTTTTAGAAGACATTGTTACAAAAC
AGCTGAAGGTGGAAATGAGTGAGCAGCAACATACTTTCTATTGCCAGG
AACTAGGCACACTGCTAATGTGTCTGATCCACATCTTCAAGTCTGGAA
TGTTCAGGAGAATCACAGCAGCTGCCACTAGGCTGTTCCGCAGTGATG
GCTGTGGCGGCAGTTTCTACACCCTGGACAGCTTGAACTTGCGGGCTC
GTTCCATGATCACCACCCACCCGGCCCTGGTGCTGCTCTGGTGTCAGA
TACTGCTGCTTGTCAACCACACCGACTACCGCTGGTGGGCAGAAGTGC
AGCAGACCCCGAAAAGACACAGTCTGTCCAGCACAAAGTTACTTAGTC
CCCAGATGTCTGGAGAAGAGGAGGATTCTGACTTGGCAGCCAAACTTG
GAATGTGCAATAGAGAAATAGTACGAAGAGGGGCTCTCATTCTCTTCT
GTGATTATGTCTGTCAGAACCTCCATGACTCCGAGCACTTAACGTGGC
TCATTGTAAATCACATTCAAGATCTGATCAGCCTTTCCCACGAGCCTC
CAGTACAGGACTTCATCAGTGCCGTTCATCGGAACTCTGCTGCCAGCG
GCCTGTTCATCCAGGCAATTCAGTCTCGTTGTGAAAACCTTTCAACTC
CAACCATGCTGAAGAAAACTCTTCAGTGCTTGGAGGGGATTCATCTCA
GCCAGTCGGGAGCTGTGCTCACGCTGTATGTGGACAGGCTTCTGTGCA
CCCCTTTCCGTGTGCTGGCTCGCATGGTGGACATCCTTGCTTGTCGCC
GGGTAGAAATGCTTCTGGCTGCAAATTTACAGAGCAGCATGGCCCAGT
TGCCAATGGAAGAACTCAACAGAATCCAGGAATACCTTCAGAGCAGCG
GGCTCGCTCAGAGACACCAAAGGCTCTATTCCCTGCTGGACAGGTTTC
GTCTCTCCACCATGCAAGACTCACTTAGTCCCTCTCCTCCAGTCTCTT
CCCACCCGCTGGACGGGGATGGGCACGTGTCACTGGAAACAGTGAGTC
CCGACAAAGACTGGTACGTTCATCTTGTCAAATCCCAGTGTTGGACCA
GGTCAGATTCTGCACTGCTGGAAGGTGCAGAGCTGGTGAATCGGATTC
CTGCTGAAGATATGAATGCCTTCATGATGAACTCGGAGTTCAACCTAA
GCCTGCTAGCTCCATGCTTAAGCCTAGGGATGAGTGAAATTTCTGGTG
GCCAGAAGAGTGCCCTTTTTGAAGCAGCCCGTGAGGTGACTCTGGCCC
GTGTGAGCGGCACCGTGCAGCAGCTCCCTGCTGTCCATCATGTCTTCC
AGCCCGAGCTGCCTGCAGAGCCGGCGGCCTACTGGAGCAAGTTGAATG
ATCTGTTTGGGGATGCTGCACTGTATCAGTCCCTGCCCACTCTGGCCA
GAGCACTGGCACAGTACCTGGTGGTGGTCTCCAAACTGCCCAGTCATT
TGCACCTTCCTCCTGAGAAAGAGAAGGACATTGTGAAATTCGTGGTGG
CAACCCTTGAGGCCCTGTCCTGGCATTTGATCCATGAGCAGATCCCGC
TGAGTCTGGATCTCCAGGCAGGGCTGGACTGCTGCTGCCTGGCCCTGC
AGCTGCCTGGCCTCTGGAGCGTGGTCTCCTCCACAGAGTTTGTGACCC
ACGCCTGCTCCCTCATCTACTGTGTGCACTTCATCCTGGAGGCCGTTG
CAGTGCAGCCTGGAGAGCAGCTTCTTAGTCCAGAAAGAAGGACAAATA
CCCCAAAAGCCATCAGCGAGGAGGAGGAGGAAGTAGATCCAAACACAC
AGAATCCTAAGTATATCACTGCAGCCTGTGAGATGGTGGCAGAAATGG
TGGAGTCTCTGCAGTCGGTGTTGGCCTTGGGTCATAAAAGGAATAGCG
GCGTGCCGGCGTTTCTCACGCCATTGCTAAGGAACATCATCATCAGCC
TGGCCCGCCTGCCCCTTGTCAACAGCTACACACGTGTGCCCCCACTAG
TGTGGAAACTTGGATGGTCACCCAAACCAGGGGGGGATTTTGGCACAG
CATTCCCTGAGATCCCCGTGGAGTTCCTCCAGGAAAAGGAAGTCTTTA
AGGAGTTCATCTACCGCATCAACACACTAGGCTGGACCAGTCGTACTC
AGTTTGAAGAAACTTGGGCCACCCTCCTTGGTGTCCTGGTGACGCAGC
CCCTCGTGATGGAGCAGGAGGAGAGCCCACCAGAAGAAGACACAGAGA
GGACCCAGATCAACGTCCTGGCCGTGCAGGCCATCACCTCACTGGTGC
TCAGTGCAATGACTGTGCCTGTGGCCGGCAACCCAGCTGTAAGCTGCT
TGGAGCAGCAGCCCCGGAACAAGCCTCTGAAAGCTCTCGACACCAGGT
TTGGGAGGAAGCTGAGCATTATCAGAGGGATTGTGGAGCAAGAGATTC
AAGCAATGGTTTCAAAGAGAGAGAATATTGCCACCCATCATTTATATC
AGGCATGGGACCCTGTCCCTTCTCTGTCTCCGGCTACTACAGGTGCCC
TCATCAGCCACGAGAAGCTGCTGCTACAGATCAACCCCGAGCGGGAGC
TGGGGAGCATGAGCTACAAACTCGGCCAGGTGTCCATACACTCCGTGT
GGCTGGGGAACAGCATCACACCCCTGAGGGAGGAGGAATGGGACGAGG
AAGAGGAGGAGGAGGCCGACGCCCCTGCACCTTCGTCACCACCCACGT
CTCCAGTCAACTCCAGGAAACACCGGGCTGGAGTTGACATCCACTCCT
GTTCGCAGTTTTTGCTTGAGTTGTATAGCCGCTGGATACTGCCGTCCA
GCTCAGCCAGGAGGACCCCGGCCATCCTGATCAGTGAGGTGGTCAGAT
CCCTTCTAGTGGTCTCAGACTTGTTCACCGAGCGCAACCAGTTTGAGC
TGATGTATGTGACGCTGACAGAACTGCGAAGGGTGCACCCTTCAGAAG
ACGAGATCCTCGCTCAGTACCTGGTGCCTGCCACCTGCAAGGCAGCTG
CCGTCCTTGGGATGGACAAGGCCGTGGCGGAGCCTGTCTCGAGGCTGC
TGGAGAGCACGCTCAGGAGCAGCCACCTGCCCAGCAGGGTTGGAGCCC
TGCACGGCGTCCTCTATGTGCTGGAGTGCGACCTGCTGGACGACACTG
CCAAGCAGCTCATCCCGGTCATCAGCGACTATCTCCTCTCCAACCTGA
AAGGGATCGCCCACTGCGTGAACATTCACAGCCAGCAGCACGTACTGG
TCATGTGTGCCACTGCGTTTTACCTCATTGAGAACTATCCTCTGGACG
TAGGGCCGGAATTTTCAGCATCAATAATACAGATGTGTGGGGTGATGC
TGTCTGGAAGTGAGGAGTCCACCCCCTCCATCATTTACCACTGTGCCC
TCAGAGGCCTGGAGCGCCTCCTGCTCTCTGAGCAGCTCTCCCGCCTGG
ATGCAGAATCGCTGGTCAAGCTGAGTGTGGACAGAGTGAACGTGCACA
GCCCGCACCGGGCCATGGCGGCTCTGGGCCTGATGCTCACCTGCATGT
ATACAGGAAAGGAGAAAGTCAGTCCGGGTAGAACTTCAGACCCTAATC
CTGCAGCCCCCGACAGCGAGTCAGTGATTGTTGCTATGGAGCGGGTAT
CTGTTCTTTTTGATAGGATCAGGAAAGGCTTTCCTTGTGAAGCCAGAG
TGGTGGCCAGGATTCTGCCCCAGTTCCTAGACGACTTCTTCCCACCCC
AGGACATCATGAACAAAGTCATCGGAGAGTTTCTGTCCAACCAGCAGC
CATACCCCCAGTTCATGGCCACCGTGGTGTATAAGGTGTTTCAGACTC
TGCACAGCACCGGGCAGTCGTCCATGGTCCGGGACTGGGTCATGCTGT
CCCTCTCCAACTTCACGCAGAGGGCACCAGTCGCCATGGCCACGTGGA
GCCTCTCCTGCTTCTTTGTCAGCGCGTCCACCAGCCCGTGGGTCGCGG
CGATCCTCCCACATGTCATCAGCAGGATGGGCAAGCTGGAGCAGGTGG
ACGTGAACCTTTTCTGCCTGGTCGCCACAGACTTCTACAGACACCAGA
TAGAGGAGGAGCTGGACCGCAGGGCCTTCCAGTCTGTGCTTGAGGTGG
TTGCAGCCCCAGGAAGCCCATATCACCGGCTGCTGACTTGTTTACGAA
ATGTCCACAAGGTCACCACCTGCGAATTCCCCGGGTTTTACCCCTATG
ATGTGCCAGACTACGCCCATATGGGGGGGTTCTTGAATTGCTGTCCTG
GCTGCTGCATGGAACCTGGCCGGCCATGCGCATAAGCATGCTACGTAC
ACCCAGCTTTCTTGTACaaagttggcattataagaaagcattgcttat
caatttgttgcaacgaacaggtcactatcagtcaaaataaaatcatta
tttgccatccagctgcagctctggcccgtgtctcaaaatctctgatgt
tacattgcacaagataaaaatatatcatcatgaacaataaaactgtct
gcttacataaacagtaatacaaggggtgttatgagccatattcaacgg
gaaacgtcgaggccgcgattaaattccaacatggatgctgatttatat
gggtataaatgggctcgcgataatgtcgggcaatcaggtgcgacaatc
tatcgcttgtatgggaagcccgatgcgccagagttgtttctgaaacat
ggcaaaggtagcgttgccaatgatgttacagatgagatggtcagacta
aactggctgacggaatttatgcctcttccgaccatcaagcattttatc
cgtactcctgatgatgcatggttactcaccactgcgatccccggaaaa
acagcattccaggtattagaagaatatcctgattcaggtgaaaatatt
gttgatgcgctggcagtgttcctgcgccggttgcattcgattcctgtt
tgtaattgtccttttaacagcgatcgcgtatttcgtctcgctcaggcg
caatcacgaatgaataacggtttggttgatgcgagtgattttgatgac
gagcgtaatggctggcctgttgaacaagtctggaaagaaatgcataaa
cttttgccattctcaccggattcagtcgtcactcatggtgatttctca
cttgataaccttatttttgacgaggggaaattaataggttgtattgat
gttggacgagtcggaatcgcagaccgataccaggatcttgccatccta
tggaactgcctcggtgagttttctccttcattacagaaacggcttttt
caaaaatatggtattgataatcctgatatgaataaattgcagtttcat
ttgatgctcgatgagtttttctaatcagaattggttaattggttgtaa
cactggcagagcattacgctgacttgacgggacggcgcaagctcatga
ccaaaatcccttaacgtgagttttcgttccactgagcgtcagaccccg
tagaaaagatcaaaggatcttcttgagatcctttttttctgcgcgtaa
tctgctgcttgcaaacaaaaaaaccaccgctaccagcggtggtttgtt
tgccggatcaagagctaccaactctttttccgaaggtaactggcttca
gcagagcgcagataccaaatactgtccttctagtgtagccgtagttag
gccaccacttcaagaactctgtagcaccgcctacatacctcgctctgc
taatcctgttaccagtggctgctgccagtggcgataagtcgtgtctta
ccgggttggactcaagacgatagttaccggataaggcgcagcggtcgg
gctgaacggggggttcgtgcacacagcccagcttggagcgaacgacct
acaccgaactgagatacctacagcgtgagctatgagaaagcgccacgc
ttcccgaagggagaaaggcggacaggtatccggtaagcggcagggtcg
gaacaggagagcgcacgagggagcttccagggggaaacgcctggtatc
tttatagtcctgtcgggtttcgccacctctgacttgagcgtcgatttt
tgtgatgctcgtcaggggggcggagcctatggaaaaacgccagcaacg
cggcctttttacggttcctggccttttgctggccttttgctcacatgt
tctttcctgcgttatcccctgattctgtggataaccgtattaccgcta
gccaggaagagtttgtagaaacgcaaaaaggccatccgtcaggatggc
cttctgcttagtttgatgcctggcagtttatggcgggcgtcctgcccg
ccaccctccgggccgttgcttcacaacgttcaaatccgctcccggcgg
atttgtcctactcaggagagcgttcaccgacaaacaacagataaaacg
aaaggcccagtcttccgactgagcctttcgttttatttgatgcctggc
agttccctactctc

FULL NAME: pARIS-htt-N[His-mCherry]Q100-C[HA,TC]
VECTOR BACKBONE: pENTRY
GCGTTAACGCTAGCATGGATCTCGGGCCCCAAATAATGATTTTATTTTGACTGATAGTGA
CCTGTTCGTTGCAACAAATTGATGAGCAATGCTTTTTTATAATGCCAACTTTGTACAAAA
AAGCAGGCTGAAGGCGCGCCTTAATTAAACCGGTTCCGGACACCATGGCCCACCACCATC
ACCACCATGCCGCCGCTGCCGTGAGCAAGGGCGAGGAGGATAACATGGCCATCATCAAGG
AGTTCATGCGCTTCAAGGTGCACATGGAGGGCTCCGTGAACGGCCACGAGTTCGAGATCG
AGGGCGAGGGCGAGGGCCGCCCCTACGAGGGCACCCAGACCGCCAAGCTGAAGGTGACCA
AGGGTGGCCCCCTGCCCTTCGCCTGGGACATCCTGTCCCCTCAGTTCATGTACGGCTCCA
AGGCCTACGTGAAGCACCCCGCCGACATCCCCGACTACTTGAAGCTGTCCTTCCCCGAGG
GCTTCAAGTGGGAGCGCGTGATGAACTTCGAGGACGGCGGCGTGGTGACCGTGACCCAGG
ACTCCTCCCTGCAGGACGGCGAGTTCATCTACAAGGTGAAGCTGCGCGGCACCAACTTCC
CCTCCGACGGCCCCGTAATGCAGAAGAAGACCATGGGCTGGGAGGCCTCCTCCGAGCGGA
TGTACCCCGAGGACGGCGCCCTGAAGGGCGAGATCAAGCAGAGGCTGAAGCTGAAGGACG
GCGGCCACTACGACGCTGAGGTCAAGACCACCTACAAGGCCAAGAAGCCCGTGCAGCTGC
CCGGCGCCTACAACGTCAACATCAAGTTGGACATCACCTCCCACAACGAGGACTACACCA
TCGTGGAACAGTACGAACGCGCCGAGGGCCGCCACTCCACCGGCGGCATGGACGAGCTGT
ACAAGGCGGCCGCCGCGACCCTGGAAAAGCTGATGAAGGCCTTCGAGTCCCTCAAGTCCT
TCCAACAGCAACAGCAACAGCAACAGCAACAGCAACAGCAACAGCAACAGCAACAGCAAC
AGCAACAGCAACAGCAACAGCAACAGCAACAGCAACAGCAACAGCAACAGCAACAGCAAC
AGCAACAGCAACAGCAACAGCAACAGCAACAGCAACAGCAACAGCAACAGCAACAGCAAC
AGCAACAGCAACAGCAACAGCAACAGCAACAGCAACAGCAACAGCAACAGCAACAGCAAC
AGCAACAGCAACAGCAACAGCAACAGCAACAGCAACAGCAACAGCAACAGCAACAGCAAC
AGCCGCCACCGCCACCGCCGCCACCGCCGCCACCTCAGCTTCCTCAGCCGCCGCCGCAGG
CACAGCCGCTGCTGCCTCAGCCGCAGCCGCCCCCTCCGCCGCCCCCGCCACCACCCGGCC
CGGCTGTGGCTGAGGAGCCGCTGCACCGACCAAAGAAGGAGCTCAGTGCAACTAAGAAAG
ACCGTGTGAATCATTGTCTGACAATATGTGAAAACATAGTGGCACAGTCTGTCAGAAATT
CTCCAGAATTTCAGAAACTTCTGGGCATCGCTATGGAACTTTTTCTGCTGTGCAGTGATG
ACGCAGAGTCAGATGTCAGGATGGTGGCTGACGAATGCCTCAACAAAGTTATCAAGGCAC
TCATGGACAGCAACCTTCCAAGGTTACAGCTCGAACTGTATAAGGAAATTAAAAAGAATG
GTGCCCCTCGGAGTTTGCGTGCTGCCCTGTGGAGGTTTGCTGAGCTGGCTCACCTGGTTC
GGCCTCAGAAATGCAGGCCTTACCTGGTGAACCTTCTGCCGTGCCTGACTCGAACAAGCA
AGAGACCCGAAGAATCAGTCCAGGAGACCTTGGCTGCAGCTGTTCCCAAAATTATGGCTT
CTTTTGGCAATTTTGCAAATGACAATGAAATTAAGGTTTTGTTAAAGGCCTTCATAGCGA
ACCTGAAGTCAAGCTCCCCCACCATTCGGCGGACAGCGGCTGGATCAGCAGTGAGCATCT
GCCAGCACTCAAGAAGGACACAATATTTCTATAGTTGGCTACTAAATGTGCTCTTAGGCT
TACTCGTTCCTGTCGAGGATGAACACTCCACTCTGCTGATTCTTGGCGTGCTGCTCACCC
TGAGGTATTTGGTGCCCTTGCTGCAGCAGCAGGTCAAGGACACAAGCCTGAAAGGCAGCT
TCGGAGTGACAAGGAAAGAAATGGAAGTCTCTCCTTCTGCAGAGCAATTAGTGCAAGTCT
ACGAACTGACGTTACATCATACACAGCACCAAGACCACAATGTTGTGACCGGAGCCCTGG
AGCTGTTGCAGCAGCTCTTCAGAACGCCTCCACCCGAGCTTCTGCAAACCCTGACCGCAG
TCGGGGGCATTGGGCAGCTCACCGCTGCTAAGGAGGAGTCTGGTGGCCGAAGCCGTAGTG
GGAGTATTGTGGAACTTATAGCTGGAGGGGGTTCCTCATGCAGCCCTGTCCTTTCAAGAA
AACAAAAAGGCAAAGTGCTCTTAGGAGAAGAAGAAGCCTTGGAGGATGACTCTGAATCGA
GATCGGATGTCAGCAGCTCTGCCTTAACAGCCTCAGTGAAGGATGAGATCAGTGGAGAGC
TGGCTGCTTCTTCAGGGGTTTCCACTCCAGGGTCCGCGGGGCATGACATCATCACAGAAC
AGCCACGGTCACAGCACACACTGCAGGCGGACTCAGTGGATCTGGCCAGCTGTGACTTGA
CAAGCTCTGCCACTGATGGGGATGAGGAGGATATATTGAGCCACAGCTCCAGCCAGGTCA
GCGCCGTCCCATCTGACCCTGCCATGGACCTGAATGATGGGACCCAGGCCTCGTCGCCCA
TCAGCGACAGCTCCCAGACCACCACCGAAGGGCCTGATTCAGCTGTTACCCCTTCAGACA
GTTCTGAAATTGTGTTAGACGGCACCGACAACCAGTATTTGGGCCTGCAGATTGGACAGC
CCCAGGATGAAGATGAGGAAGCCACAGGTATTCTTCCTGATGAAGCCTCGGAGGCCTTCA
GGAACTCTTCCATGGCCCTTCAACAGGCACATTTATTGAAAAACATGAGTCACTGCAGGC
AGCCTTCTGACAGCAGTGTTGATAAATTTGTGTTGAGAGATGAAGCTACTGAACCGGGTG
ATCAAGAAAACAAGCCTTGCCGCATCAAAGGTGACATTGGACAGTCCACTGATGATGACT
CTGCACCTCTTGTCCATTGTGTCCGCCTTTTATCTGCTTCGTTTTTGCTAACAGGGGGAA
AAAATGTGCTGGTTCCCGACAGGGATGTGAGGGTCAGCGTGAAGGCCCTGGCCCTCAGCT
GTGTGGGAGCAGCTGTGGCCCTCCACCCGGAATCTTTCTTCAGCAAACTCTATAAAGTTC
CTCTTGACACCACGGAATACCCTGAGGAACAGTATGTCTCAGACATCTTGAACTACATCG
ATCATGGAGACCCACAGGTTCGAGGAGCCACTGCCATTCTCTGTGGGACCCTCATCTGCT
CCATCCTCAGCAGGTCCCGCTTCCACGTGGGAGATTGGATGGGCACCATTAGAACCCTCA
CAGGAAATACATTTTCTTTGGCGGATTGCATTCCTTTGCTGCGGAAAACACTGAAGGATG
AGTCTTCTGTTACTTGCAAGTTAGCTTGCACAGCTGTGAGGAACTGTGTCATGAGTCTCT
GCAGCAGCAGCTACAGTGAGTTAGGACTGCAGCTGATCATCGATGTGCTGACTCTGAGGA
ACAGTTCCTATTGGCTGGTGAGGACAGAGCTTCTGGAAACCCTTGCAGAGATTGACTTCA
GGCTGGTGAGCTTTTTGGAGGCAAAAGCAGAAAACTTACACAGAGGGGCTCATCATTATA
CAGGGCTTTTAAAACTGCAAGAACGAGTGCTCAATAATGTTGTCATCCATTTGCTTGGAG
ATGAAGACCCCAGGGTGCGACATGTTGCCGCAGCATCACTAATTAGGCTTGTCCCAAAGC
TGTTTTATAAATGTGACCAAGGACAAGCTGATCCAGTAGTGGCCGTGGCAAGAGATCAAA
GCAGTGTTTACCTGAAACTTCTCATGCATGAGACGCAGCCTCCATCTCATTTCTCCGTCA
GCACAATAACCAGAATATATAGAGGCTATAACCTACTACCAAGCATAACAGACGTCACTA
TGGAAAATAACCTTTCAAGAGTTATTGCAGCAGTTTCTCATGAACTAATCACATCAACCA
CCAGAGCACTCACATTTGGATGCTGTGAAGCCTTGTGTCTTCTTTCCACTGCCTTCCCAG
TTTGCATTTGGAGTTTAGGTTGGCACTGTGGGGTACCGCCACTGAGTGCCTCAGATGAGT
CTAGGAAGAGCTGTACCGTTGGGATGGCCACAATGATTCTGACCCTGCTCTCGTCAGCTT
GGTTCCCATTGGATCTCTCAGCCCATCAAGATGCTTTGATTTTGGCCGGAAACTTGCTTG
CAGCCAGTGCTCCCAAATCTCTGAGAAGTTCATGGGCCTCTGAAGAAGAAGCCAACCCAG
CAGCCACCAAGCAAGAGGAGGTCTGGCCAGCCCTGGGGGACAGAGCCCTGGTGCCCATGG
TGGAGCAGCTCTTCTCTCACCTGCTGAAGGTGATTAACATTTGTGCCCACGTCCTGGATG
ACGTGGCTCCTGGACCCGCAATAAAGGCAGCCTTGCCTTCTCTAACAAACCCCCCTTCTC
TAAGTCCCATCCGACGAAAGGGGAAGGAGAAAGAACCAGGAGAACAAGCATCTGTACCGT
TGAGTCCCAAGAAAGGCAGTGAGGCCAGTGCAGCTTCCAGACAATCTGATACCTCAGGTC
CTGTTACAACAAGTAAATCCTCATCACTGGGGAGTTTCTATCATCTTCCTTCATACCTCA
AACTGCATGATGTCCTGAAAGCTACACACGCTAACTACAAGGTCACGCTGGATCTTCAGA
ACAGCACGGAAAAGTTTGGAGGGTTTCTCCGCTCAGCCTTGGATGTTCTTTCTCAGATAC
TAGAGCTGGCCACACTGCAGGACATTGGGAAGTGTGTTGAAGAGATCCTAGGATACCTGA
AATCCTGCTTTTCTAGAGAACCAATGATGGCAACTGTTTGTGTTCAACAATTGTTGAAGA
CTCTCTTTGGCACAAACTTGGCCTCCCAGTTTGATGGCTTATCTTCCAACCCCAGCAAGT
CACAAGGCCGAGCACAGCGCCTTGGCTCCTCCAGTGTGAGGCCAGGCTTGTACCACTACT
GCTTCATGGCCCCGTACACCCACTTCACCCAGGCCCTCGCTGACGCCAGCCTGAGGAACA
TGGTGCAGGCGGAGCAGGAGAACGACACCTCGGGATGGTTTGATGTCCTCCAGAAAGTGT
CTACCCAGTTGAAGACAAACCTCACGAGTGTCACAAAGAACCGTGCAGATAAGAATGCTA
TTCATAATCACATTCGTTTGTTTGAACCTCTTGTTATAAAGGCTTTAAAACAGTACACGA
CTACAACATGTGTGCAGTTACAGAAGCAGGTTTTAGATTTGCTGGCGCAGCTGGTTCAGT
TACGGGTTAATTACTGTCTTCTGGATTCAGATCAGGTGTTTATTGGCTTTGTATTGAAAC
AGTTTGAATACATTGAAGTGGGCCAGTTCAGGGAATCAGAGGCAATCATTCCAAACATCT
TTTTCTTCTTGGTATTACTATCTTATGAACGCTATCATTCAAAACAGATCATTGGAATCC
CTAAAATCATTCAGCTCTGTGATGGCATCATGGCCAGTGGAAGGAAGGCTGTGACACATG
CCATACCGGCTCTGCAGCCCATAGTCCACGACCTCTTTGTATTAAGAGGAACAAATAAAG
CTGATGCAGGAAAAGAGCTTGAAACCCAAAAAGAGGTGGTGGTGTCAATGTTACTGAGAC
TCATCCAGTACCATCAGGTGTTGGAGATGTTCATTCTTGTCCTGCAGCAGTGCCACAAGG
AGAATGAAGACAAGTGGAAGCGACTGTCTCGACAGATAGCTGACATCATCCTCCCAATGT
TAGCCAAACAGCAGATGCACATTGACTCTCATGAAGCCCTTGGAGTGTTAAATACATTAT
TCGAAATTTTGGCCCCTTCCTCCCTCCGTCCGGTCGACATGCTTTTACGGAGTATGTTCG
TCACTCCAAACACAATGGCGTCCGTGAGCACTGTTCAACTGTGGATTTCGGGAATCCTGG
CCATTTTGAGGGTTCTGATTTCCCAGTCAACTGAAGATATTGTTCTTTCTCGTATTCAGG
AACTCTCCTTCTCTCCGTATTTAATCTCCTGCACAGTAATTAATAGGTTAAGAGATGGGG
ACAGTACTTCAACGCTAGAAGAACACAGTGAAGGGAAACAAATAAAGAATTTGCCAGAAG
AAACATTTTCAAGGTTTCTATTACAACTGGTTGGTATTCTTTTAGAAGACATTGTTACAA
AACAGCTGAAGGTGGAAATGAGTGAGCAGCAACATACTTTCTATTGCCAGGAACTAGGCA
CACTGCTAATGTGTCTGATCCACATCTTCAAGTCTGGAATGTTCAGGAGAATCACAGCAG
CTGCCACTAGGCTGTTCCGCAGTGATGGCTGTGGCGGCAGTTTCTACACCCTGGACAGCT
TGAACTTGCGGGCTCGTTCCATGATCACCACCCACCCGGCCCTGGTGCTGCTCTGGTGTC
AGATACTGCTGCTTGTCAACCACACCGACTACCGCTGGTGGGCAGAAGTGCAGCAGACCC
CGAAAAGACACAGTCTGTCCAGCACAAAGTTACTTAGTCCCCAGATGTCTGGAGAAGAGG
AGGATTCTGACTTGGCAGCCAAACTTGGAATGTGCAATAGAGAAATAGTACGAAGAGGGG
CTCTCATTCTCTTCTGTGATTATGTCTGTCAGAACCTCCATGACTCCGAGCACTTAACGT
GGCTCATTGTAAATCACATTCAAGATCTGATCAGCCTTTCCCACGAGCCTCCAGTACAGG
ACTTCATCAGTGCCGTTCATCGGAACTCTGCTGCCAGCGGCCTGTTCATCCAGGCAATTC
AGTCTCGTTGTGAAAACCTTTCAACTCCAACCATGCTGAAGAAAACTCTTCAGTGCTTGG
AGGGGATTCATCTCAGCCAGTCGGGAGCTGTGCTCACGCTGTATGTGGACAGGCTTCTGT
GCACCCCTTTCCGTGTGCTGGCTCGCATGGTGGACATCCTTGCTTGTCGCCGGGTAGAAA
TGCTTCTGGCTGCAAATTTACAGAGCAGCATGGCCCAGTTGCCAATGGAAGAACTCAACA
GAATCCAGGAATACCTTCAGAGCAGCGGGCTCGCTCAGAGACACCAAAGGCTCTATTCCC
TGCTGGACAGGTTTCGTCTCTCCACCATGCAAGACTCACTTAGTCCCTCTCCTCCAGTCT
CTTCCCACCCGCTGGACGGGGATGGGCACGTGTCACTGGAAACAGTGAGTCCCGACAAAG
ACTGGTACGTTCATCTTGTCAAATCCCAGTGTTGGACCAGGTCAGATTCTGCACTGCTGG
AAGGTGCAGAGCTGGTGAATCGGATTCCTGCTGAAGATATGAATGCCTTCATGATGAACT
CGGAGTTCAACCTAAGCCTGCTAGCTCCATGCTTAAGCCTAGGGATGAGTGAAATTTCTG
GTGGCCAGAAGAGTGCCCTTTTTGAAGCAGCCCGTGAGGTGACTCTGGCCCGTGTGAGCG
GCACCGTGCAGCAGCTCCCTGCTGTCCATCATGTCTTCCAGCCCGAGCTGCCTGCAGAGC
CGGCGGCCTACTGGAGCAAGTTGAATGATCTGTTTGGGGATGCTGCACTGTATCAGTCCC
TGCCCACTCTGGCCAGAGCACTGGCACAGTACCTGGTGGTGGTCTCCAAACTGCCCAGTC
ATTTGCACCTTCCTCCTGAGAAAGAGAAGGACATTGTGAAATTCGTGGTGGCAACCCTTG
AGGCCCTGTCCTGGCATTTGATCCATGAGCAGATCCCGCTGAGTCTGGATCTCCAGGCAG
GGCTGGACTGCTGCTGCCTGGCCCTGCAGCTGCCTGGCCTCTGGAGCGTGGTCTCCTCCA
CAGAGTTTGTGACCCACGCCTGCTCCCTCATCTACTGTGTGCACTTCATCCTGGAGGCCG
TTGCAGTGCAGCCTGGAGAGCAGCTTCTTAGTCCAGAAAGAAGGACAAATACCCCAAAAG
CCATCAGCGAGGAGGAGGAGGAAGTAGATCCAAACACACAGAATCCTAAGTATATCACTG
CAGCCTGTGAGATGGTGGCAGAAATGGTGGAGTCTCTGCAGTCGGTGTTGGCCTTGGGTC
ATAAAAGGAATAGCGGCGTGCCGGCGTTTCTCACGCCATTGCTAAGGAACATCATCATCA
GCCTGGCCCGCCTGCCCCTTGTCAACAGCTACACACGTGTGCCCCCACTAGTGTGGAAAC
TTGGATGGTCACCCAAACCAGGGGGGGATTTTGGCACAGCATTCCCTGAGATCCCCGTGG
AGTTCCTCCAGGAAAAGGAAGTCTTTAAGGAGTTCATCTACCGCATCAACACACTAGGCT
GGACCAGTCGTACTCAGTTTGAAGAAACTTGGGCCACCCTCCTTGGTGTCCTGGTGACGC
AGCCCCTCGTGATGGAGCAGGAGGAGAGCCCACCAGAAGAAGACACAGAGAGGACCCAGA
TCAACGTCCTGGCCGTGCAGGCCATCACCTCACTGGTGCTCAGTGCAATGACTGTGCCTG
TGGCCGGCAACCCAGCTGTAAGCTGCTTGGAGCAGCAGCCCCGGAACAAGCCTCTGAAAG
CTCTCGACACCAGGTTTGGGAGGAAGCTGAGCATTATCAGAGGGATTGTGGAGCAAGAGA
TTCAAGCAATGGTTTCAAAGAGAGAGAATATTGCCACCCATCATTTATATCAGGCATGGG
ACCCTGTCCCTTCTCTGTCTCCGGCTACTACAGGTGCCCTCATCAGCCACGAGAAGCTGC
TGCTACAGATCAACCCCGAGCGGGAGCTGGGGAGCATGAGCTACAAACTCGGCCAGGTGT
CCATACACTCCGTGTGGCTGGGGAACAGCATCACACCCCTGAGGGAGGAGGAATGGGACG
AGGAAGAGGAGGAGGAGGCCGACGCCCCTGCACCTTCGTCACCACCCACGTCTCCAGTCA
ACTCCAGGAAACACCGGGCTGGAGTTGACATCCACTCCTGTTCGCAGTTTTTGCTTGAGT
TGTATAGCCGCTGGATACTGCCGTCCAGCTCAGCCAGGAGGACCCCGGCCATCCTGATCA
GTGAGGTGGTCAGATCCCTTCTAGTGGTCTCAGACTTGTTCACCGAGCGCAACCAGTTTG
AGCTGATGTATGTGACGCTGACAGAACTGCGAAGGGTGCACCCTTCAGAAGACGAGATCC
TCGCTCAGTACCTGGTGCCTGCCACCTGCAAGGCAGCTGCCGTCCTTGGGATGGACAAGG
CCGTGGCGGAGCCTGTCTCGAGGCTGCTGGAGAGCACGCTCAGGAGCAGCCACCTGCCCA
GCAGGGTTGGAGCCCTGCACGGCGTCCTCTATGTGCTGGAGTGCGACCTGCTGGACGACA
CTGCCAAGCAGCTCATCCCGGTCATCAGCGACTATCTCCTCTCCAACCTGAAAGGGATCG
CCCACTGCGTGAACATTCACAGCCAGCAGCACGTACTGGTCATGTGTGCCACTGCGTTTT
ACCTCATTGAGAACTATCCTCTGGACGTAGGGCCGGAATTTTCAGCATCAATAATACAGA
TGTGTGGGGTGATGCTGTCTGGAAGTGAGGAGTCCACCCCCTCCATCATTTACCACTGTG
CCCTCAGAGGCCTGGAGCGCCTCCTGCTCTCTGAGCAGCTCTCCCGCCTGGATGCAGAAT
CGCTGGTCAAGCTGAGTGTGGACAGAGTGAACGTGCACAGCCCGCACCGGGCCATGGCGG
CTCTGGGCCTGATGCTCACCTGCATGTATACAGGAAAGGAGAAAGTCAGTCCGGGTAGAA
CTTCAGACCCTAATCCTGCAGCCCCCGACAGCGAGTCAGTGATTGTTGCTATGGAGCGGG
TATCTGTTCTTTTTGATAGGATCAGGAAAGGCTTTCCTTGTGAAGCCAGAGTGGTGGCCA
GGATTCTGCCCCAGTTCCTAGACGACTTCTTCCCACCCCAGGACATCATGAACAAAGTCA
TCGGAGAGTTTCTGTCCAACCAGCAGCCATACCCCCAGTTCATGGCCACCGTGGTGTATA
AGGTGTTTCAGACTCTGCACAGCACCGGGCAGTCGTCCATGGTCCGGGACTGGGTCATGC
TGTCCCTCTCCAACTTCACGCAGAGGGCACCAGTCGCCATGGCCACGTGGAGCCTCTCCT
GCTTCTTTGTCAGCGCGTCCACCAGCCCGTGGGTCGCGGCGATCCTCCCACATGTCATCA
GCAGGATGGGCAAGCTGGAGCAGGTGGACGTGAACCTTTTCTGCCTGGTCGCCACAGACT
TCTACAGACACCAGATAGAGGAGGAGCTGGACCGCAGGGCCTTCCAGTCTGTGCTTGAGG
TGGTTGCAGCCCCAGGAAGCCCATATCACCGGCTGCTGACTTGTTTACGAAATGTCCACA
AGGTCACCACCTGCGAATTCCCCGGGTTTTACCCCTATGATGTGCCAGACTACGCCCATA
TGGGGGGGTTCTTGAATTGCTGTCCTGGCTGCTGCATGGAACCTGGCCGGCCATGCGCAT
AAGCATGCTACGTACACCCAGCTTTCTTGTACAAAGTTGGCATTATAAGAAAGCATTGCT
TATCAATTTGTTGCAACGAACAGGTCACTATCAGTCAAAATAAAATCATTATTTGCCATC
CAGCTGCAGCTCTGGCCCGTGTCTCAAAATCTCTGATGTTACATTGCACAAGATAAAAAT
ATATCATCATGAACAATAAAACTGTCTGCTTACATAAACAGTAATACAAGGGGTGTTATG
AGCCATATTCAACGGGAAACGTCGAGGCCGCGATTAAATTCCAACATGGATGCTGATTTA
TATGGGTATAAATGGGCTCGCGATAATGTCGGGCAATCAGGTGCGACAATCTATCGCTTG
TATGGGAAGCCCGATGCGCCAGAGTTGTTTCTGAAACATGGCAAAGGTAGCGTTGCCAAT
GATGTTACAGATGAGATGGTCAGACTAAACTGGCTGACGGAATTTATGCCTCTTCCGACC
ATCAAGCATTTTATCCGTACTCCTGATGATGCATGGTTACTCACCACTGCGATCCCCGGA
AAAACAGCATTCCAGGTATTAGAAGAATATCCTGATTCAGGTGAAAATATTGTTGATGCG
CTGGCAGTGTTCCTGCGCCGGTTGCATTCGATTCCTGTTTGTAATTGTCCTTTTAACAGC
GATCGCGTATTTCGTCTCGCTCAGGCGCAATCACGAATGAATAACGGTTTGGTTGATGCG
AGTGATTTTGATGACGAGCGTAATGGCTGGCCTGTTGAACAAGTCTGGAAAGAAATGCAT
AAACTTTTGCCATTCTCACCGGATTCAGTCGTCACTCATGGTGATTTCTCACTTGATAAC
CTTATTTTTGACGAGGGGAAATTAATAGGTTGTATTGATGTTGGACGAGTCGGAATCGCA
GACCGATACCAGGATCTTGCCATCCTATGGAACTGCCTCGGTGAGTTTTCTCCTTCATTA
CAGAAACGGCTTTTTCAAAAATATGGTATTGATAATCCTGATATGAATAAATTGCAGTTT
CATTTGATGCTCGATGAGTTTTTCTAATCAGAATTGGTTAATTGGTTGTAACACTGGCAG
AGCATTACGCTGACTTGACGGGACGGCGCAAGCTCATGACCAAAATCCCTTAACGTGAGT
TTTCGTTCCACTGAGCGTCAGACCCCGTAGAAAAGATCAAAGGATCTTCTTGAGATCCTT
TTTTTCTGCGCGTAATCTGCTGCTTGCAAACAAAAAAACCACCGCTACCAGCGGTGGTTT
GTTTGCCGGATCAAGAGCTACCAACTCTTTTTCCGAAGGTAACTGGCTTCAGCAGAGCGC
AGATACCAAATACTGTCCTTCTAGTGTAGCCGTAGTTAGGCCACCACTTCAAGAACTCTG
TAGCACCGCCTACATACCTCGCTCTGCTAATCCTGTTACCAGTGGCTGCTGCCAGTGGCG
ATAAGTCGTGTCTTACCGGGTTGGACTCAAGACGATAGTTACCGGATAAGGCGCAGCGGT
CGGGCTGAACGGGGGGTTCGTGCACACAGCCCAGCTTGGAGCGAACGACCTACACCGAAC
TGAGATACCTACAGCGTGAGCTATGAGAAAGCGCCACGCTTCCCGAAGGGAGAAAGGCGG
ACAGGTATCCGGTAAGCGGCAGGGTCGGAACAGGAGAGCGCACGAGGGAGCTTCCAGGGG
GAAACGCCTGGTATCTTTATAGTCCTGTCGGGTTTCGCCACCTCTGACTTGAGCGTCGAT
TTTTGTGATGCTCGTCAGGGGGGCGGAGCCTATGGAAAAACGCCAGCAACGCGGCCTTTT
TACGGTTCCTGGCCTTTTGCTGGCCTTTTGCTCACATGTTCTTTCCTGCGTTATCCCCTG
ATTCTGTGGATAACCGTATTACCGCTAGCCAGGAAGAGTTTGTAGAAACGCAAAAAGGCC
ATCCGTCAGGATGGCCTTCTGCTTAGTTTGATGCCTGGCAGTTTATGGCGGGCGTCCTGC
CCGCCACCCTCCGGGCCGTTGCTTCACAACGTTCAAATCCGCTCCCGGCGGATTTGTCCT
ACTCAGGAGAGCGTTCACCGACAAACAACAGATAAAACGAAAGGCCCAGTCTTCCGACTG
AGCCTTTCGTTTTATTTGATGCCTGGCAGTTCCCTACTCTC

FULL NAME: pARIS-htt-N[His-mCherry]Q23-C[HA,TC]
USED NAME: pARIS-mCherry-httQ23
VECTOR BACKBONE: pcDNA3.2
TCGACGGATCGGGAGATCTCCCGATCCCCTATGGTCGACTCTCAGTAC
AATCTGCTCTGATGCCGCATAGTTAAGCCAGTATCTGCTCCCTGCTTG
TGTGTTGGAGGTCGCTGAGTAGTGCGCGAGCAAAATTTAAGCTACAAC
AAGGCAAGGCTTGACCGACAATTGCATGAAGAATCTGCTTAGGGTTAG
GCGTTTTGCGCTGCTTCGCGATGTACGGGCCAGATATACGCGTTGACA
TTGATTATTGACTAGTTATTAATAGTAATCAATTACGGGGTCATTAGT
TCATAGCCCATATATGGAGTTCCGCGTTACATAACTTACGGTAAATGG
CCCGCCTGGCTGACCGCCCAACGACCCCCGCCCATTGACGTCAATAAT
GACGTATGTTCCCATAGTAACGCCAATAGGGACTTTCCATTGACGTCA
ATGGGTGGACTATTTACGGTAAACTGCCCACTTGGCAGTACATCAAGT
GTATCATATGCCAAGTACGCCCCCTATTGACGTCAATGACGGTAAATG
GCCCGCCTGGCATTATGCCCAGTACATGACCTTATGGGACTTTCCTAC
TTGGCAGTACATCTACGTATTAGTCATCGCTATTACCATGGTGATGCG
GTTTTGGCAGTACATCAATGGGCGTGGATAGCGGTTTGACTCACGGGG
ATTTCCAAGTCTCCACCCCATTGACGTCAATGGGAGTTTGTTTTGGCA
CCAAAATCAACGGGACTTTCCAAAATGTCGTAACAACTCCGCCCCATT
GACGCAAATGGGCGGTAGGCGTGTACGGTGGGAGGTCTATATAAGCAG
AGCTCTCTGGCTAACTAGAGAACCCACTGCTTACTGGCTTATCGAAAT
TAATACGACTCACTATAGGGAGACCCAAGCTGGCTAGTTAAGCTATCA
ACAAGTTTGTACAAAAAAGCAGGCTGAAGGCGCGCCTTAATTAAACCG
GTTCCGGACACCATGGCCCACCACCATCACCACCATGCCGCCGCTGCC
GTGAGCAAGGGCGAGGAGGATAACATGGCCATCATCAAGGAGTTCATG
CGCTTCAAGGTGCACATGGAGGGCTCCGTGAACGGCCACGAGTTCGAG
ATCGAGGGCGAGGGCGAGGGCCGCCCCTACGAGGGCACCCAGACCGCC
AAGCTGAAGGTGACCAAGGGTGGCCCCCTGCCCTTCGCCTGGGACATC
CTGTCCCCTCAGTTCATGTACGGCTCCAAGGCCTACGTGAAGCACCCC
GCCGACATCCCCGACTACTTGAAGCTGTCCTTCCCCGAGGGCTTCAAG
TGGGAGCGCGTGATGAACTTCGAGGACGGCGGCGTGGTGACCGTGACC
CAGGACTCCTCCCTGCAGGACGGCGAGTTCATCTACAAGGTGAAGCTG
CGCGGCACCAACTTCCCCTCCGACGGCCCCGTAATGCAGAAGAAGACC
ATGGGCTGGGAGGCCTCCTCCGAGCGGATGTACCCCGAGGACGGCGCC
CTGAAGGGCGAGATCAAGCAGAGGCTGAAGCTGAAGGACGGCGGCCAC
TACGACGCTGAGGTCAAGACCACCTACAAGGCCAAGAAGCCCGTGCAG
CTGCCCGGCGCCTACAACGTCAACATCAAGTTGGACATCACCTCCCAC
AACGAGGACTACACCATCGTGGAACAGTACGAACGCGCCGAGGGCCGC
CACTCCACCGGCGGCATGGACGAGCTGTACAAGGCGGCCGCCGCGACC
CTGGAAAAGCTGATGAAGGCCTTCGAGTCCCTCAAGTCCTTCCAGCAA
CAGCAACAGCAACAGCAACAGCAACAGCAACAGCAGCAACAGCAGCAA
CAGCAGCAACAACAGCCGCCACCGCCACCGCCGCCACCGCCGCCACCT
CAGCTTCCTCAGCCGCCGCCGCAGGCACAGCCGCTGCTGCCTCAGCCG
CAGCCGCCCCCTCCGCCGCCCCCGCCACCACCCGGCCCGGCTGTGGCT
GAGGAGCCGCTGCACCGACCAAAGAAGGAGCTCAGTGCAACTAAGAAA
GACCGTGTGAATCATTGTCTGACAATATGTGAAAACATAGTGGCACAG
TCTGTCAGAAATTCTCCAGAATTTCAGAAACTTCTGGGCATCGCTATG
GAACTTTTTCTGCTGTGCAGTGATGACGCAGAGTCAGATGTCAGGATG
GTGGCTGACGAATGCCTCAACAAAGTTATCAAGGCACTCATGGACAGC
AACCTTCCAAGGTTACAGCTCGAACTGTATAAGGAAATTAAAAAGAAT
GGTGCCCCTCGGAGTTTGCGTGCTGCCCTGTGGAGGTTTGCTGAGCTG
GCTCACCTGGTTCGGCCTCAGAAATGCAGGCCTTACCTGGTGAACCTT
CTGCCGTGCCTGACTCGAACAAGCAAGAGACCCGAAGAATCAGTCCAG
GAGACCTTGGCTGCAGCTGTTCCCAAAATTATGGCTTCTTTTGGCAAT
TTTGCAAATGACAATGAAATTAAGGTTTTGTTAAAGGCCTTCATAGCG
AACCTGAAGTCAAGCTCCCCCACCATTCGGCGGACAGCGGCTGGATCA
GCAGTGAGCATCTGCCAGCACTCAAGAAGGACACAATATTTCTATAGT
TGGCTACTAAATGTGCTCTTAGGCTTACTCGTTCCTGTCGAGGATGAA
CACTCCACTCTGCTGATTCTTGGCGTGCTGCTCACCCTGAGGTATTTG
GTGCCCTTGCTGCAGCAGCAGGTCAAGGACACAAGCCTGAAAGGCAGC
TTCGGAGTGACAAGGAAAGAAATGGAAGTCTCTCCTTCTGCAGAGCAA
TTAGTGCAAGTCTACGAACTGACGTTACATCATACACAGCACCAAGAC
CACAATGTTGTGACCGGAGCCCTGGAGCTGTTGCAGCAGCTCTTCAGA
ACGCCTCCACCCGAGCTTCTGCAAACCCTGACCGCAGTCGGGGGCATT
GGGCAGCTCACCGCTGCTAAGGAGGAGTCTGGTGGCCGAAGCCGTAGT
GGGAGTATTGTGGAACTTATAGCTGGAGGGGGTTCCTCATGCAGCCCT
GTCCTTTCAAGAAAACAAAAAGGCAAAGTGCTCTTAGGAGAAGAAGAA
GCCTTGGAGGATGACTCTGAATCGAGATCGGATGTCAGCAGCTCTGCC
TTAACAGCCTCAGTGAAGGATGAGATCAGTGGAGAGCTGGCTGCTTCT
TCAGGGGTTTCCACTCCAGGGTCCGCGGGGCATGACATCATCACAGAA
CAGCCACGGTCACAGCACACACTGCAGGCGGACTCAGTGGATCTGGCC
AGCTGTGACTTGACAAGCTCTGCCACTGATGGGGATGAGGAGGATATA
TTGAGCCACAGCTCCAGCCAGGTCAGCGCCGTCCCATCTGACCCTGCC
ATGGACCTGAATGATGGGACCCAGGCCTCGTCGCCCATCAGCGACAGC
TCCCAGACCACCACCGAAGGGCCTGATTCAGCTGTTACCCCTTCAGAC
AGTTCTGAAATTGTGTTAGACGGCACCGACAACCAGTATTTGGGCCTG
CAGATTGGACAGCCCCAGGATGAAGATGAGGAAGCCACAGGTATTCTT
CCTGATGAAGCCTCGGAGGCCTTCAGGAACTCTTCCATGGCCCTTCAA
CAGGCACATTTATTGAAAAACATGAGTCACTGCAGGCAGCCTTCTGAC
AGCAGTGTTGATAAATTTGTGTTGAGAGATGAAGCTACTGAACCGGGT
GATCAAGAAAACAAGCCTTGCCGCATCAAAGGTGACATTGGACAGTCC
ACTGATGATGACTCTGCACCTCTTGTCCATTGTGTCCGCCTTTTATCT
GCTTCGTTTTTGCTAACAGGGGGAAAAAATGTGCTGGTTCCCGACAGG
GATGTGAGGGTCAGCGTGAAGGCCCTGGCCCTCAGCTGTGTGGGAGCA
GCTGTGGCCCTCCACCCGGAATCTTTCTTCAGCAAACTCTATAAAGTT
CCTCTTGACACCACGGAATACCCTGAGGAACAGTATGTCTCAGACATC
TTGAACTACATCGATCATGGAGACCCACAGGTTCGAGGAGCCACTGCC
ATTCTCTGTGGGACCCTCATCTGCTCCATCCTCAGCAGGTCCCGCTTC
CACGTGGGAGATTGGATGGGCACCATTAGAACCCTCACAGGAAATACA
TTTTCTTTGGCGGATTGCATTCCTTTGCTGCGGAAAACACTGAAGGAT
GAGTCTTCTGTTACTTGCAAGTTAGCTTGCACAGCTGTGAGGAACTGT
GTCATGAGTCTCTGCAGCAGCAGCTACAGTGAGTTAGGACTGCAGCTG
ATCATCGATGTGCTGACTCTGAGGAACAGTTCCTATTGGCTGGTGAGG
ACAGAGCTTCTGGAAACCCTTGCAGAGATTGACTTCAGGCTGGTGAGC
TTTTTGGAGGCAAAAGCAGAAAACTTACACAGAGGGGCTCATCATTAT
ACAGGGCTTTTAAAACTGCAAGAACGAGTGCTCAATAATGTTGTCATC
CATTTGCTTGGAGATGAAGACCCCAGGGTGCGACATGTTGCCGCAGCA
TCACTAATTAGGCTTGTCCCAAAGCTGTTTTATAAATGTGACCAAGGA
CAAGCTGATCCAGTAGTGGCCGTGGCAAGAGATCAAAGCAGTGTTTAC
CTGAAACTTCTCATGCATGAGACGCAGCCTCCATCTCATTTCTCCGTC
AGCACAATAACCAGAATATATAGAGGCTATAACCTACTACCAAGCATA
ACAGACGTCACTATGGAAAATAACCTTTCAAGAGTTATTGCAGCAGTT
TCTCATGAACTAATCACATCAACCACCAGAGCACTCACATTTGGATGC
TGTGAAGCCTTGTGTCTTCTTTCCACTGCCTTCCCAGTTTGCATTTGG
AGTTTAGGTTGGCACTGTGGGGTACCGCCACTGAGTGCCTCAGATGAG
TCTAGGAAGAGCTGTACCGTTGGGATGGCCACAATGATTCTGACCCTG
CTCTCGTCAGCTTGGTTCCCATTGGATCTCTCAGCCCATCAAGATGCT
TTGATTTTGGCCGGAAACTTGCTTGCAGCCAGTGCTCCCAAATCTCTG
AGAAGTTCATGGGCCTCTGAAGAAGAAGCCAACCCAGCAGCCACCAAG
CAAGAGGAGGTCTGGCCAGCCCTGGGGGACAGAGCCCTGGTGCCCATG
GTGGAGCAGCTCTTCTCTCACCTGCTGAAGGTGATTAACATTTGTGCC
CACGTCCTGGATGACGTGGCTCCTGGACCCGCAATAAAGGCAGCCTTG
CCTTCTCTAACAAACCCCCCTTCTCTAAGTCCCATCCGACGAAAGGGG
AAGGAGAAAGAACCAGGAGAACAAGCATCTGTACCGTTGAGTCCCAAG
AAAGGCAGTGAGGCCAGTGCAGCTTCCAGACAATCTGATACCTCAGGT
CCTGTTACAACAAGTAAATCCTCATCACTGGGGAGTTTCTATCATCTT
CCTTCATACCTCAAACTGCATGATGTCCTGAAAGCTACACACGCTAAC
TACAAGGTCACGCTGGATCTTCAGAACAGCACGGAAAAGTTTGGAGGG
TTTCTCCGCTCAGCCTTGGATGTTCTTTCTCAGATACTAGAGCTGGCC
ACACTGCAGGACATTGGGAAGTGTGTTGAAGAGATCCTAGGATACCTG
AAATCCTGCTTTTCTAGAGAACCAATGATGGCAACTGTTTGTGTTCAA
CAATTGTTGAAGACTCTCTTTGGCACAAACTTGGCCTCCCAGTTTGAT
GGCTTATCTTCCAACCCCAGCAAGTCACAAGGCCGAGCACAGCGCCTT
GGCTCCTCCAGTGTGAGGCCAGGCTTGTACCACTACTGCTTCATGGCC
CCGTACACCCACTTCACCCAGGCCCTCGCTGACGCCAGCCTGAGGAAC
ATGGTGCAGGCGGAGCAGGAGAACGACACCTCGGGATGGTTTGATGTC
CTCCAGAAAGTGTCTACCCAGTTGAAGACAAACCTCACGAGTGTCACA
AAGAACCGTGCAGATAAGAATGCTATTCATAATCACATTCGTTTGTTT
GAACCTCTTGTTATAAAGGCTTTAAAACAGTACACGACTACAACATGT
GTGCAGTTACAGAAGCAGGTTTTAGATTTGCTGGCGCAGCTGGTTCAG
TTACGGGTTAATTACTGTCTTCTGGATTCAGATCAGGTGTTTATTGGC
TTTGTATTGAAACAGTTTGAATACATTGAAGTGGGCCAGTTCAGGGAA
TCAGAGGCAATCATTCCAAACATCTTTTTCTTCTTGGTATTACTATCT
TATGAACGCTATCATTCAAAACAGATCATTGGAATCCCTAAAATCATT
CAGCTCTGTGATGGCATCATGGCCAGTGGAAGGAAGGCTGTGACACAT
GCCATACCGGCTCTGCAGCCCATAGTCCACGACCTCTTTGTATTAAGA
GGAACAAATAAAGCTGATGCAGGAAAAGAGCTTGAAACCCAAAAAGAG
GTGGTGGTGTCAATGTTACTGAGACTCATCCAGTACCATCAGGTGTTG
GAGATGTTCATTCTTGTCCTGCAGCAGTGCCACAAGGAGAATGAAGAC
AAGTGGAAGCGACTGTCTCGACAGATAGCTGACATCATCCTCCCAATG
TTAGCCAAACAGCAGATGCACATTGACTCTCATGAAGCCCTTGGAGTG
TTAAATACATTATTCGAAATTTTGGCCCCTTCCTCCCTCCGTCCGGTC
GACATGCTTTTACGGAGTATGTTCGTCACTCCAAACACAATGGCGTCC
GTGAGCACTGTTCAACTGTGGATTTCGGGAATCCTGGCCATTTTGAGG
GTTCTGATTTCCCAGTCAACTGAAGATATTGTTCTTTCTCGTATTCAG
GAACTCTCCTTCTCTCCGTATTTAATCTCCTGCACAGTAATTAATAGG
TTAAGAGATGGGGACAGTACTTCAACGCTAGAAGAACACAGTGAAGGG
AAACAAATAAAGAATTTGCCAGAAGAAACATTTTCAAGGTTTCTATTA
CAACTGGTTGGTATTCTTTTAGAAGACATTGTTACAAAACAGCTGAAG
GTGGAAATGAGTGAGCAGCAACATACTTTCTATTGCCAGGAACTAGGC
ACACTGCTAATGTGTCTGATCCACATCTTCAAGTCTGGAATGTTCAGG
AGAATCACAGCAGCTGCCACTAGGCTGTTCCGCAGTGATGGCTGTGGC
GGCAGTTTCTACACCCTGGACAGCTTGAACTTGCGGGCTCGTTCCATG
ATCACCACCCACCCGGCCCTGGTGCTGCTCTGGTGTCAGATACTGCTG
CTTGTCAACCACACCGACTACCGCTGGTGGGCAGAAGTGCAGCAGACC
CCGAAAAGACACAGTCTGTCCAGCACAAAGTTACTTAGTCCCCAGATG
TCTGGAGAAGAGGAGGATTCTGACTTGGCAGCCAAACTTGGAATGTGC
AATAGAGAAATAGTACGAAGAGGGGCTCTCATTCTCTTCTGTGATTAT
GTCTGTCAGAACCTCCATGACTCCGAGCACTTAACGTGGCTCATTGTA
AATCACATTCAAGATCTGATCAGCCTTTCCCACGAGCCTCCAGTACAG
GACTTCATCAGTGCCGTTCATCGGAACTCTGCTGCCAGCGGCCTGTTC
ATCCAGGCAATTCAGTCTCGTTGTGAAAACCTTTCAACTCCAACCATG
CTGAAGAAAACTCTTCAGTGCTTGGAGGGGATTCATCTCAGCCAGTCG
GGAGCTGTGCTCACGCTGTATGTGGACAGGCTTCTGTGCACCCCTTTC
CGTGTGCTGGCTCGCATGGTGGACATCCTTGCTTGTCGCCGGGTAGAA
ATGCTTCTGGCTGCAAATTTACAGAGCAGCATGGCCCAGTTGCCAATG
GAAGAACTCAACAGAATCCAGGAATACCTTCAGAGCAGCGGGCTCGCT
CAGAGACACCAAAGGCTCTATTCCCTGCTGGACAGGTTTCGTCTCTCC
ACCATGCAAGACTCACTTAGTCCCTCTCCTCCAGTCTCTTCCCACCCG
CTGGACGGGGATGGGCACGTGTCACTGGAAACAGTGAGTCCCGACAAA
GACTGGTACGTTCATCTTGTCAAATCCCAGTGTTGGACCAGGTCAGAT
TCTGCACTGCTGGAAGGTGCAGAGCTGGTGAATCGGATTCCTGCTGAA
GATATGAATGCCTTCATGATGAACTCGGAGTTCAACCTAAGCCTGCTA
GCTCCATGCTTAAGCCTAGGGATGAGTGAAATTTCTGGTGGCCAGAAG
AGTGCCCTTTTTGAAGCAGCCCGTGAGGTGACTCTGGCCCGTGTGAGC
GGCACCGTGCAGCAGCTCCCTGCTGTCCATCATGTCTTCCAGCCCGAG
CTGCCTGCAGAGCCGGCGGCCTACTGGAGCAAGTTGAATGATCTGTTT
GGGGATGCTGCACTGTATCAGTCCCTGCCCACTCTGGCCAGAGCACTG
GCACAGTACCTGGTGGTGGTCTCCAAACTGCCCAGTCATTTGCACCTT
CCTCCTGAGAAAGAGAAGGACATTGTGAAATTCGTGGTGGCAACCCTT
GAGGCCCTGTCCTGGCATTTGATCCATGAGCAGATCCCGCTGAGTCTG
GATCTCCAGGCAGGGCTGGACTGCTGCTGCCTGGCCCTGCAGCTGCCT
GGCCTCTGGAGCGTGGTCTCCTCCACAGAGTTTGTGACCCACGCCTGC
TCCCTCATCTACTGTGTGCACTTCATCCTGGAGGCCGTTGCAGTGCAG
CCTGGAGAGCAGCTTCTTAGTCCAGAAAGAAGGACAAATACCCCAAAA
GCCATCAGCGAGGAGGAGGAGGAAGTAGATCCAAACACACAGAATCCT
AAGTATATCACTGCAGCCTGTGAGATGGTGGCAGAAATGGTGGAGTCT
CTGCAGTCGGTGTTGGCCTTGGGTCATAAAAGGAATAGCGGCGTGCCG
GCGTTTCTCACGCCATTGCTAAGGAACATCATCATCAGCCTGGCCCGC
CTGCCCCTTGTCAACAGCTACACACGTGTGCCCCCACTAGTGTGGAAA
CTTGGATGGTCACCCAAACCAGGGGGGGATTTTGGCACAGCATTCCCT
GAGATCCCCGTGGAGTTCCTCCAGGAAAAGGAAGTCTTTAAGGAGTTC
ATCTACCGCATCAACACACTAGGCTGGACCAGTCGTACTCAGTTTGAA
GAAACTTGGGCCACCCTCCTTGGTGTCCTGGTGACGCAGCCCCTCGTG
ATGGAGCAGGAGGAGAGCCCACCAGAAGAAGACACAGAGAGGACCCAG
ATCAACGTCCTGGCCGTGCAGGCCATCACCTCACTGGTGCTCAGTGCA
ATGACTGTGCCTGTGGCCGGCAACCCAGCTGTAAGCTGCTTGGAGCAG
CAGCCCCGGAACAAGCCTCTGAAAGCTCTCGACACCAGGTTTGGGAGG
AAGCTGAGCATTATCAGAGGGATTGTGGAGCAAGAGATTCAAGCAATG
GTTTCAAAGAGAGAGAATATTGCCACCCATCATTTATATCAGGCATGG
GACCCTGTCCCTTCTCTGTCTCCGGCTACTACAGGTGCCCTCATCAGC
CACGAGAAGCTGCTGCTACAGATCAACCCCGAGCGGGAGCTGGGGAGC
ATGAGCTACAAACTCGGCCAGGTGTCCATACACTCCGTGTGGCTGGGG
AACAGCATCACACCCCTGAGGGAGGAGGAATGGGACGAGGAAGAGGAG
GAGGAGGCCGACGCCCCTGCACCTTCGTCACCACCCACGTCTCCAGTC
AACTCCAGGAAACACCGGGCTGGAGTTGACATCCACTCCTGTTCGCAG
TTTTTGCTTGAGTTGTATAGCCGCTGGATACTGCCGTCCAGCTCAGCC
AGGAGGACCCCGGCCATCCTGATCAGTGAGGTGGTCAGATCCCTTCTA
GTGGTCTCAGACTTGTTCACCGAGCGCAACCAGTTTGAGCTGATGTAT
GTGACGCTGACAGAACTGCGAAGGGTGCACCCTTCAGAAGACGAGATC
CTCGCTCAGTACCTGGTGCCTGCCACCTGCAAGGCAGCTGCCGTCCTT
GGGATGGACAAGGCCGTGGCGGAGCCTGTCTCGAGGCTGCTGGAGAGC
ACGCTCAGGAGCAGCCACCTGCCCAGCAGGGTTGGAGCCCTGCACGGC
GTCCTCTATGTGCTGGAGTGCGACCTGCTGGACGACACTGCCAAGCAG
CTCATCCCGGTCATCAGCGACTATCTCCTCTCCAACCTGAAAGGGATC
GCCCACTGCGTGAACATTCACAGCCAGCAGCACGTACTGGTCATGTGT
GCCACTGCGTTTTACCTCATTGAGAACTATCCTCTGGACGTAGGGCCG
GAATTTTCAGCATCAATAATACAGATGTGTGGGGTGATGCTGTCTGGA
AGTGAGGAGTCCACCCCCTCCATCATTTACCACTGTGCCCTCAGAGGC
CTGGAGCGCCTCCTGCTCTCTGAGCAGCTCTCCCGCCTGGATGCAGAA
TCGCTGGTCAAGCTGAGTGTGGACAGAGTGAACGTGCACAGCCCGCAC
CGGGCCATGGCGGCTCTGGGCCTGATGCTCACCTGCATGTATACAGGA
AAGGAGAAAGTCAGTCCGGGTAGAACTTCAGACCCTAATCCTGCAGCC
CCCGACAGCGAGTCAGTGATTGTTGCTATGGAGCGGGTATCTGTTCTT
TTTGATAGGATCAGGAAAGGCTTTCCTTGTGAAGCCAGAGTGGTGGCC
AGGATTCTGCCCCAGTTCCTAGACGACTTCTTCCCACCCCAGGACATC
ATGAACAAAGTCATCGGAGAGTTTCTGTCCAACCAGCAGCCATACCCC
CAGTTCATGGCCACCGTGGTGTATAAGGTGTTTCAGACTCTGCACAGC
ACCGGGCAGTCGTCCATGGTCCGGGACTGGGTCATGCTGTCCCTCTCC
AACTTCACGCAGAGGGCACCAGTCGCCATGGCCACGTGGAGCCTCTCC
TGCTTCTTTGTCAGCGCGTCCACCAGCCCGTGGGTCGCGGCGATCCTC
CCACATGTCATCAGCAGGATGGGCAAGCTGGAGCAGGTGGACGTGAAC
CTTTTCTGCCTGGTCGCCACAGACTTCTACAGACACCAGATAGAGGAG
GAGCTGGACCGCAGGGCCTTCCAGTCTGTGCTTGAGGTGGTTGCAGCC
CCAGGAAGCCCATATCACCGGCTGCTGACTTGTTTACGAAATGTCCAC
AAGGTCACCACCTGCGAATTCCCCGGGTTTTACCCCTATGATGTGCCA
GACTACGCCCATATGGGGGGGTTCTTGAATTGCTGTCCTGGCTGCTGC
ATGGAACCTGGCCGGCCATGCGCATAAGCATGCTACGTACACCCAGCT
TTCTTGTACAAAGTGGTTGATCTAGAGGGCCCGCGGTTCGAAGGTAAG
CCTATCCCTAACCCTCTCCTCGGTCTCGATTCTACGCGTACCGGTTAG
TAATGAGTTTAAACGGGGGAGGCTAACTGAAACACGGAAGGAGACAAT
ACCGGAAGGAACCCGCGCTATGACGGCAATAAAAAGACAGAATAAAAC
GCACGGGTGTTGGGTCGTTTGTTCATAAACGCGGGGTTCGGTCCCAGG
GCTGGCACTCTGTCGATACCCCACCGAGACCCCATTGGGGCCAATACG
CCCGCGTTTCTTCCTTTTCCCCACCCCACCCCCCAAGTTCGGGTGAAG
GCCCAGGGCTCGCAGCCAACGTCGGGGCGGCAGGCCCTGCCATAGCAG
ATCTGCGCAGCTGGGGCTCTAGGGGGTATCCCCACGCGCCCTGTAGCG
GCGCATTAAGCGCGGCGGGTGTGGTGGTTACGCGCAGCGTGACCGCTA
CACTTGCCAGCGCCCTAGCGCCCGCTCCTTTCGCTTTCTTCCCTTCCT
TTCTCGCCACGTTCGCCGGCTTTCCCCGTCAAGCTCTAAATCGGGGCA
TCCCTTTAGGGTTCCGATTTAGTGCTTTACGGCACCTCGACCCCAAAA
AACTTGATTAGGGTGATGGTTCACGTAGTGGGCCATCGCCCTGATAGA
CGGTTTTTCGCCCTTTGACGTTGGAGTCCACGTTCTTTAATAGTGGAC
TCTTGTTCCAAACTGGAACAACACTCAACCCTATCTCGGTCTATTCTT
TTGATTTATAAGGGATTTTGGGGATTTCGGCCTATTGGTTAAAAAATG
AGCTGATTTAACAAAAATTTAACGCGAATTAATTCTGTGGAATGTGTG
TCAGTTAGGGTGTGGAAAGTCCCCAGGCTCCCCAGCAGGCAGAAGTAT
GCAAAGCATGCATCTCAATTAGTCAGCAACCAGGTGTGGAAAGTCCCC
AGGCTCCCCAGCAGGCAGAAGTATGCAAAGCATGCATCTCAATTAGTC
AGCAACCATAGTCCCGCCCCTAACTCCGCCCATCCCGCCCCTAACTCC
GCCCAGTTCCGCCCATTCTCCGCCCCATGGCTGACTAATTTTTTTTAT
TTATGCAGAGGCCGAGGCCGCCTCTGCCTCTGAGCTATTCCAGAAGTA
GTGAGGAGGCTTTTTTGGAGGCCTAGGCTTTTGCAAAAAGCTCCCGGG
AGCTTGTATATCCATTTTCGGATCTGATCAAGAGACAGGATGAGGATC
GTTTCGCATGATTGAACAAGATGGATTGCACGCAGGTTCTCCGGCCGC
TTGGGTGGAGAGGCTATTCGGCTATGACTGGGCACAACAGACAATCGG
CTGCTCTGATGCCGCCGTGTTCCGGCTGTCAGCGCAGGGGCGCCCGGT
TCTTTTTGTCAAGACCGACCTGTCCGGTGCCCTGAATGAACTGCAGGA
CGAGGCAGCGCGGCTATCGTGGCTGGCCACGACGGGCGTTCCTTGCGC
AGCTGTGCTCGACGTTGTCACTGAAGCGGGAAGGGACTGGCTGCTATT
GGGCGAAGTGCCGGGGCAGGATCTCCTGTCATCTCACCTTGCTCCTGC
CGAGAAAGTATCCATCATGGCTGATGCAATGCGGCGGCTGCATACGCT
TGATCCGGCTACCTGCCCATTCGACCACCAAGCGAAACATCGCATCGA
GCGAGCACGTACTCGGATGGAAGCCGGTCTTGTCGATCAGGATGATCT
GGACGAAGAGCATCAGGGGCTCGCGCCAGCCGAACTGTTCGCCAGGCT
CAAGGCGCGCATGCCCGACGGCGAGGATCTCGTCGTGACCCATGGCGA
TGCCTGCTTGCCGAATATCATGGTGGAAAATGGCCGCTTTTCTGGATT
CATCGACTGTGGCCGGCTGGGTGTGGCGGACCGCTATCAGGACATAGC
GTTGGCTACCCGTGATATTGCTGAAGAGCTTGGCGGCGAATGGGCTGA
CCGCTTCCTCGTGCTTTACGGTATCGCCGCTCCCGATTCGCAGCGCAT
CGCCTTCTATCGCCTTCTTGACGAGTTCTTCTGAGCGGGACTCTGGGG
TTCGCGAAATGACCGACCAAGCGACGCCCAACCTGCCATCACGAGATT
TCGATTCCACCGCCGCCTTCTATGAAAGGTTGGGCTTCGGAATCGTTT
TCCGGGACGCCGGCTGGATGATCCTCCAGCGCGGGGATCTCATGCTGG
AGTTCTTCGCCCACCCCAACTTGTTTATTGCAGCTTATAATGGTTACA
AATAAAGCAATAGCATCACAAATTTCACAAATAAAGCATTTTTTTCAC
TGCATTCTAGTTGTGGTTTGTCCAAACTCATCAATGTATCTTATCATG
TCTGTATACCGTCGACCTCTAGCTAGAGCTTGGCGTAATCATGGTCAT
AGCTGTTTCCTGTGTGAAATTGTTATCCGCTCACAATTCCACACAACA
TACGAGCCGGAAGCATAAAGTGTAAAGCCTGGGGTGCCTAATGAGTGA
GCTAACTCACATTAATTGCGTTGCGCTCACTGCCCGCTTTCCAGTCGG
GAAACCTGTCGTGCCAGCTGCATTAATGAATCGGCCAACGCGCGGGGA
GAGGCGGTTTGCGTATTGGGCGCTCTTCCGCTTCCTCGCTCACTGACT
CGCTGCGCTCGGTCGTTCGGCTGCGGCGAGCGGTATCAGCTCACTCAA
AGGCGGTAATACGGTTATCCACAGAATCAGGGGATAACGCAGGAAAGA
ACATGTGAGCAAAAGGCCAGCAAAAGGCCAGGAACCGTAAAAAGGCCG
CGTTGCTGGCGTTTTTCCATAGGCTCCGCCCCCCTGACGAGCATCACA
AAAATCGACGCTCAAGTCAGAGGTGGCGAAACCCGACAGGACTATAAA
GATACCAGGCGTTTCCCCCTGGAAGCTCCCTCGTGCGCTCTCCTGTTC
CGACCCTGCCGCTTACCGGATACCTGTCCGCCTTTCTCCCTTCGGGAA
GCGTGGCGCTTTCTCAATGCTCACGCTGTAGGTATCTCAGTTCGGTGT
AGGTCGTTCGCTCCAAGCTGGGCTGTGTGCACGAACCCCCCGTTCAGC
CCGACCGCTGCGCCTTATCCGGTAACTATCGTCTTGAGTCCAACCCGG
TAAGACACGACTTATCGCCACTGGCAGCAGCCACTGGTAACAGGATTA
GCAGAGCGAGGTATGTAGGCGGTGCTACAGAGTTCTTGAAGTGGTGGC
CTAACTACGGCTACACTAGAAGGACAGTATTTGGTATCTGCGCTCTGC
TGAAGCCAGTTACCTTCGGAAAAAGAGTTGGTAGCTCTTGATCCGGCA
AACAAACCACCGCTGGTAGCGGTGGTTTTTTTGTTTGCAAGCAGCAGA
TTACGCGCAGAAAAAAAGGATCTCAAGAAGATCCTTTGATCTTTTCTA
CGGGGTCTGACGCTCAGTGGAACGAAAACTCACGTTAAGGGATTTTGG
TCATGAGATTATCAAAAAGGATCTTCACCTAGATCCTTTTAAATTAAA
AATGAAGTTTTAAATCAATCTAAAGTATATATGAGTAAACTTGGTCTG
ACAGTTACCAATGCTTAATCAGTGAGGCACCTATCTCAGCGATCTGTC
TATTTCGTTCATCCATAGTTGCCTGACTCCCCGTCGTGTAGATAACTA
CGATACGGGAGGGCTTACCATCTGGCCCCAGTGCTGCAATGATACCGC
GAGACCCACGCTCACCGGCTCCAGATTTATCAGCAATAAACCAGCCAG
CCGGAAGGGCCGAGCGCAGAAGTGGTCCTGCAACTTTATCCGCCTCCA
TCCAGTCTATTAATTGTTGCCGGGAAGCTAGAGTAAGTAGTTCGCCAG
TTAATAGTTTGCGCAACGTTGTTGCCATTGCTACAGGCATCGTGGTGT
CACGCTCGTCGTTTGGTATGGCTTCATTCAGCTCCGGTTCCCAACGAT
CAAGGCGAGTTACATGATCCCCCATGTTGTGCAAAAAAGCGGTTAGCT
CCTTCGGTCCTCCGATCGTTGTCAGAAGTAAGTTGGCCGCAGTGTTAT
CACTCATGGTTATGGCAGCACTGCATAATTCTCTTACTGTCATGCCAT
CCGTAAGATGCTTTTCTGTGACTGGTGAGTACTCAACCAAGTCATTCT
GAGAATAGTGTATGCGGCGACCGAGTTGCTCTTGCCCGGCGTCAATAC
GGGATAATACCGCGCCACATAGCAGAACTTTAAAAGTGCTCATCATTG
GAAAACGTTCTTCGGGGCGAAAACTCTCAAGGATCTTACCGCTGTTGA
GATCCAGTTCGATGTAACCCACTCGTGCACCCAACTGATCTTCAGCAT
CTTTTACTTTCACCAGCGTTTCTGGGTGAGCAAAAACAGGAAGGCAAA
ATGCCGCAAAAAAGGGAATAAGGGCGACACGGAAATGTTGAATACTCA
TACTCTTCCTTTTTCAATATTATTGAAGCATTTATCAGGGTTATTGTC
TCATGAGCGGATACATATTTGAATGTATTTAGAAAAATAAACAAATAG
GGGTTCCGCGCACATTTCCCCGAAAAGTGCCACCTGACG

pARIS-htt-N[His-mCherry]Q100-C[HA,TC]
USED NAME: pARIS-mCherry-httQ100
VECTOR BACKBONE: pcDNA3.2
TCGACGGATCGGGAGATCTCCCGATCCCCTATGGTCGACTCTCAGTAC
AATCTGCTCTGATGCCGCATAGTTAAGCCAGTATCTGCTCCCTGCTTG
TGTGTTGGAGGTCGCTGAGTAGTGCGCGAGCAAAATTTAAGCTACAAC
AAGGCAAGGCTTGACCGACAATTGCATGAAGAATCTGCTTAGGGTTAG
GCGTTTTGCGCTGCTTCGCGATGTACGGGCCAGATATACGCGTTGACA
TTGATTATTGACTAGTTATTAATAGTAATCAATTACGGGGTCATTAGT
TCATAGCCCATATATGGAGTTCCGCGTTACATAACTTACGGTAAATGG
CCCGCCTGGCTGACCGCCCAACGACCCCCGCCCATTGACGTCAATAAT
GACGTATGTTCCCATAGTAACGCCAATAGGGACTTTCCATTGACGTCA
ATGGGTGGACTATTTACGGTAAACTGCCCACTTGGCAGTACATCAAGT
GTATCATATGCCAAGTACGCCCCCTATTGACGTCAATGACGGTAAATG
GCCCGCCTGGCATTATGCCCAGTACATGACCTTATGGGACTTTCCTAC
TTGGCAGTACATCTACGTATTAGTCATCGCTATTACCATGGTGATGCG
GTTTTGGCAGTACATCAATGGGCGTGGATAGCGGTTTGACTCACGGGG
ATTTCCAAGTCTCCACCCCATTGACGTCAATGGGAGTTTGTTTTGGCA
CCAAAATCAACGGGACTTTCCAAAATGTCGTAACAACTCCGCCCCATT
GACGCAAATGGGCGGTAGGCGTGTACGGTGGGAGGTCTATATAAGCAG
AGCTCTCTGGCTAACTAGAGAACCCACTGCTTACTGGCTTATCGAAAT
TAATACGACTCACTATAGGGAGACCCAAGCTGGCTAGTTAAGCTATCA
ACAAGTTTGTACAAAAAAGCAGGCTGAAGGCGCGCCTTAATTAAACCG
GTTCCGGACACCATGGCCCACCACCATCACCACCATGCCGCCGCTGCC
GTGAGCAAGGGCGAGGAGGATAACATGGCCATCATCAAGGAGTTCATG
CGCTTCAAGGTGCACATGGAGGGCTCCGTGAACGGCCACGAGTTCGAG
ATCGAGGGCGAGGGCGAGGGCCGCCCCTACGAGGGCACCCAGACCGCC
AAGCTGAAGGTGACCAAGGGTGGCCCCCTGCCCTTCGCCTGGGACATC
CTGTCCCCTCAGTTCATGTACGGCTCCAAGGCCTACGTGAAGCACCCC
GCCGACATCCCCGACTACTTGAAGCTGTCCTTCCCCGAGGGCTTCAAG
TGGGAGCGCGTGATGAACTTCGAGGACGGCGGCGTGGTGACCGTGACC
CAGGACTCCTCCCTGCAGGACGGCGAGTTCATCTACAAGGTGAAGCTG
CGCGGCACCAACTTCCCCTCCGACGGCCCCGTAATGCAGAAGAAGACC
ATGGGCTGGGAGGCCTCCTCCGAGCGGATGTACCCCGAGGACGGCGCC
CTGAAGGGCGAGATCAAGCAGAGGCTGAAGCTGAAGGACGGCGGCCAC
TACGACGCTGAGGTCAAGACCACCTACAAGGCCAAGAAGCCCGTGCAG
CTGCCCGGCGCCTACAACGTCAACATCAAGTTGGACATCACCTCCCAC
AACGAGGACTACACCATCGTGGAACAGTACGAACGCGCCGAGGGCCGC
CACTCCACCGGCGGCATGGACGAGCTGTACAAGGCGGCCGCCGCGACC
CTGGAAAAGCTGATGAAGGCCTTCGAGTCCCTCAAGTCCTTCCAACAG
CAACAGCAACAGCAACAGCAACAGCAACAGCAACAGCAACAGCAACAG
CAACAGCAACAGCAACAGCAACAGCAACAGCAACAGCAACAGCAACAG
CAACAGCAACAGCAACAGCAACAGCAACAGCAACAGCAACAGCAACAG
CAACAGCAACAGCAACAGCAACAGCAACAGCAACAGCAACAGCAACAG
CAACAGCAACAGCAACAGCAACAGCAACAGCAACAGCAACAGCAACAG
CAACAGCAACAGCAACAGCAACAGCAACAGCAACAGCAACAGCAACAG
CAACAGCCGCCACCGCCACCGCCGCCACCGCCGCCACCTCAGCTTCCT
CAGCCGCCGCCGCAGGCACAGCCGCTGCTGCCTCAGCCGCAGCCGCCC
CCTCCGCCGCCCCCGCCACCACCCGGCCCGGCTGTGGCTGAGGAGCCG
CTGCACCGACCAAAGAAGGAGCTCAGTGCAACTAAGAAAGACCGTGTG
AATCATTGTCTGACAATATGTGAAAACATAGTGGCACAGTCTGTCAGA
AATTCTCCAGAATTTCAGAAACTTCTGGGCATCGCTATGGAACTTTTT
CTGCTGTGCAGTGATGACGCAGAGTCAGATGTCAGGATGGTGGCTGAC
GAATGCCTCAACAAAGTTATCAAGGCACTCATGGACAGCAACCTTCCA
AGGTTACAGCTCGAACTGTATAAGGAAATTAAAAAGAATGGTGCCCCT
CGGAGTTTGCGTGCTGCCCTGTGGAGGTTTGCTGAGCTGGCTCACCTG
GTTCGGCCTCAGAAATGCAGGCCTTACCTGGTGAACCTTCTGCCGTGC
CTGACTCGAACAAGCAAGAGACCCGAAGAATCAGTCCAGGAGACCTTG
GCTGCAGCTGTTCCCAAAATTATGGCTTCTTTTGGCAATTTTGCAAAT
GACAATGAAATTAAGGTTTTGTTAAAGGCCTTCATAGCGAACCTGAAG
TCAAGCTCCCCCACCATTCGGCGGACAGCGGCTGGATCAGCAGTGAGC
ATCTGCCAGCACTCAAGAAGGACACAATATTTCTATAGTTGGCTACTA
AATGTGCTCTTAGGCTTACTCGTTCCTGTCGAGGATGAACACTCCACT
CTGCTGATTCTTGGCGTGCTGCTCACCCTGAGGTATTTGGTGCCCTTG
CTGCAGCAGCAGGTCAAGGACACAAGCCTGAAAGGCAGCTTCGGAGTG
ACAAGGAAAGAAATGGAAGTCTCTCCTTCTGCAGAGCAATTAGTGCAA
GTCTACGAACTGACGTTACATCATACACAGCACCAAGACCACAATGTT
GTGACCGGAGCCCTGGAGCTGTTGCAGCAGCTCTTCAGAACGCCTCCA
CCCGAGCTTCTGCAAACCCTGACCGCAGTCGGGGGCATTGGGCAGCTC
ACCGCTGCTAAGGAGGAGTCTGGTGGCCGAAGCCGTAGTGGGAGTATT
GTGGAACTTATAGCTGGAGGGGGTTCCTCATGCAGCCCTGTCCTTTCA
AGAAAACAAAAAGGCAAAGTGCTCTTAGGAGAAGAAGAAGCCTTGGAG
GATGACTCTGAATCGAGATCGGATGTCAGCAGCTCTGCCTTAACAGCC
TCAGTGAAGGATGAGATCAGTGGAGAGCTGGCTGCTTCTTCAGGGGTT
TCCACTCCAGGGTCCGCGGGGCATGACATCATCACAGAACAGCCACGG
TCACAGCACACACTGCAGGCGGACTCAGTGGATCTGGCCAGCTGTGAC
TTGACAAGCTCTGCCACTGATGGGGATGAGGAGGATATATTGAGCCAC
AGCTCCAGCCAGGTCAGCGCCGTCCCATCTGACCCTGCCATGGACCTG
AATGATGGGACCCAGGCCTCGTCGCCCATCAGCGACAGCTCCCAGACC
ACCACCGAAGGGCCTGATTCAGCTGTTACCCCTTCAGACAGTTCTGAA
ATTGTGTTAGACGGCACCGACAACCAGTATTTGGGCCTGCAGATTGGA
CAGCCCCAGGATGAAGATGAGGAAGCCACAGGTATTCTTCCTGATGAA
GCCTCGGAGGCCTTCAGGAACTCTTCCATGGCCCTTCAACAGGCACAT
TTATTGAAAAACATGAGTCACTGCAGGCAGCCTTCTGACAGCAGTGTT
GATAAATTTGTGTTGAGAGATGAAGCTACTGAACCGGGTGATCAAGAA
AACAAGCCTTGCCGCATCAAAGGTGACATTGGACAGTCCACTGATGAT
GACTCTGCACCTCTTGTCCATTGTGTCCGCCTTTTATCTGCTTCGTTT
TTGCTAACAGGGGGAAAAAATGTGCTGGTTCCCGACAGGGATGTGAGG
GTCAGCGTGAAGGCCCTGGCCCTCAGCTGTGTGGGAGCAGCTGTGGCC
CTCCACCCGGAATCTTTCTTCAGCAAACTCTATAAAGTTCCTCTTGAC
ACCACGGAATACCCTGAGGAACAGTATGTCTCAGACATCTTGAACTAC
ATCGATCATGGAGACCCACAGGTTCGAGGAGCCACTGCCATTCTCTGT
GGGACCCTCATCTGCTCCATCCTCAGCAGGTCCCGCTTCCACGTGGGA
GATTGGATGGGCACCATTAGAACCCTCACAGGAAATACATTTTCTTTG
GCGGATTGCATTCCTTTGCTGCGGAAAACACTGAAGGATGAGTCTTCT
GTTACTTGCAAGTTAGCTTGCACAGCTGTGAGGAACTGTGTCATGAGT
CTCTGCAGCAGCAGCTACAGTGAGTTAGGACTGCAGCTGATCATCGAT
GTGCTGACTCTGAGGAACAGTTCCTATTGGCTGGTGAGGACAGAGCTT
CTGGAAACCCTTGCAGAGATTGACTTCAGGCTGGTGAGCTTTTTGGAG
GCAAAAGCAGAAAACTTACACAGAGGGGCTCATCATTATACAGGGCTT
TTAAAACTGCAAGAACGAGTGCTCAATAATGTTGTCATCCATTTGCTT
GGAGATGAAGACCCCAGGGTGCGACATGTTGCCGCAGCATCACTAATT
AGGCTTGTCCCAAAGCTGTTTTATAAATGTGACCAAGGACAAGCTGAT
CCAGTAGTGGCCGTGGCAAGAGATCAAAGCAGTGTTTACCTGAAACTT
CTCATGCATGAGACGCAGCCTCCATCTCATTTCTCCGTCAGCACAATA
ACCAGAATATATAGAGGCTATAACCTACTACCAAGCATAACAGACGTC
ACTATGGAAAATAACCTTTCAAGAGTTATTGCAGCAGTTTCTCATGAA
CTAATCACATCAACCACCAGAGCACTCACATTTGGATGCTGTGAAGCC
TTGTGTCTTCTTTCCACTGCCTTCCCAGTTTGCATTTGGAGTTTAGGT
TGGCACTGTGGGGTACCGCCACTGAGTGCCTCAGATGAGTCTAGGAAG
AGCTGTACCGTTGGGATGGCCACAATGATTCTGACCCTGCTCTCGTCA
GCTTGGTTCCCATTGGATCTCTCAGCCCATCAAGATGCTTTGATTTTG
GCCGGAAACTTGCTTGCAGCCAGTGCTCCCAAATCTCTGAGAAGTTCA
TGGGCCTCTGAAGAAGAAGCCAACCCAGCAGCCACCAAGCAAGAGGAG
GTCTGGCCAGCCCTGGGGGACAGAGCCCTGGTGCCCATGGTGGAGCAG
CTCTTCTCTCACCTGCTGAAGGTGATTAACATTTGTGCCCACGTCCTG
GATGACGTGGCTCCTGGACCCGCAATAAAGGCAGCCTTGCCTTCTCTA
ACAAACCCCCCTTCTCTAAGTCCCATCCGACGAAAGGGGAAGGAGAAA
GAACCAGGAGAACAAGCATCTGTACCGTTGAGTCCCAAGAAAGGCAGT
GAGGCCAGTGCAGCTTCCAGACAATCTGATACCTCAGGTCCTGTTACA
ACAAGTAAATCCTCATCACTGGGGAGTTTCTATCATCTTCCTTCATAC
CTCAAACTGCATGATGTCCTGAAAGCTACACACGCTAACTACAAGGTC
ACGCTGGATCTTCAGAACAGCACGGAAAAGTTTGGAGGGTTTCTCCGC
TCAGCCTTGGATGTTCTTTCTCAGATACTAGAGCTGGCCACACTGCAG
GACATTGGGAAGTGTGTTGAAGAGATCCTAGGATACCTGAAATCCTGC
TTTTCTAGAGAACCAATGATGGCAACTGTTTGTGTTCAACAATTGTTG
AAGACTCTCTTTGGCACAAACTTGGCCTCCCAGTTTGATGGCTTATCT
TCCAACCCCAGCAAGTCACAAGGCCGAGCACAGCGCCTTGGCTCCTCC
AGTGTGAGGCCAGGCTTGTACCACTACTGCTTCATGGCCCCGTACACC
CACTTCACCCAGGCCCTCGCTGACGCCAGCCTGAGGAACATGGTGCAG
GCGGAGCAGGAGAACGACACCTCGGGATGGTTTGATGTCCTCCAGAAA
GTGTCTACCCAGTTGAAGACAAACCTCACGAGTGTCACAAAGAACCGT
GCAGATAAGAATGCTATTCATAATCACATTCGTTTGTTTGAACCTCTT
GTTATAAAGGCTTTAAAACAGTACACGACTACAACATGTGTGCAGTTA
CAGAAGCAGGTTTTAGATTTGCTGGCGCAGCTGGTTCAGTTACGGGTT
AATTACTGTCTTCTGGATTCAGATCAGGTGTTTATTGGCTTTGTATTG
AAACAGTTTGAATACATTGAAGTGGGCCAGTTCAGGGAATCAGAGGCA
ATCATTCCAAACATCTTTTTCTTCTTGGTATTACTATCTTATGAACGC
TATCATTCAAAACAGATCATTGGAATCCCTAAAATCATTCAGCTCTGT
GATGGCATCATGGCCAGTGGAAGGAAGGCTGTGACACATGCCATACCG
GCTCTGCAGCCCATAGTCCACGACCTCTTTGTATTAAGAGGAACAAAT
AAAGCTGATGCAGGAAAAGAGCTTGAAACCCAAAAAGAGGTGGTGGTG
TCAATGTTACTGAGACTCATCCAGTACCATCAGGTGTTGGAGATGTTC
ATTCTTGTCCTGCAGCAGTGCCACAAGGAGAATGAAGACAAGTGGAAG
CGACTGTCTCGACAGATAGCTGACATCATCCTCCCAATGTTAGCCAAA
CAGCAGATGCACATTGACTCTCATGAAGCCCTTGGAGTGTTAAATACA
TTATTCGAAATTTTGGCCCCTTCCTCCCTCCGTCCGGTCGACATGCTT
TTACGGAGTATGTTCGTCACTCCAAACACAATGGCGTCCGTGAGCACT
GTTCAACTGTGGATTTCGGGAATCCTGGCCATTTTGAGGGTTCTGATT
TCCCAGTCAACTGAAGATATTGTTCTTTCTCGTATTCAGGAACTCTCC
TTCTCTCCGTATTTAATCTCCTGCACAGTAATTAATAGGTTAAGAGAT
GGGGACAGTACTTCAACGCTAGAAGAACACAGTGAAGGGAAACAAATA
AAGAATTTGCCAGAAGAAACATTTTCAAGGTTTCTATTACAACTGGTT
GGTATTCTTTTAGAAGACATTGTTACAAAACAGCTGAAGGTGGAAATG
AGTGAGCAGCAACATACTTTCTATTGCCAGGAACTAGGCACACTGCTA
ATGTGTCTGATCCACATCTTCAAGTCTGGAATGTTCAGGAGAATCACA
GCAGCTGCCACTAGGCTGTTCCGCAGTGATGGCTGTGGCGGCAGTTTC
TACACCCTGGACAGCTTGAACTTGCGGGCTCGTTCCATGATCACCACC
CACCCGGCCCTGGTGCTGCTCTGGTGTCAGATACTGCTGCTTGTCAAC
CACACCGACTACCGCTGGTGGGCAGAAGTGCAGCAGACCCCGAAAAGA
CACAGTCTGTCCAGCACAAAGTTACTTAGTCCCCAGATGTCTGGAGAA
GAGGAGGATTCTGACTTGGCAGCCAAACTTGGAATGTGCAATAGAGAA
ATAGTACGAAGAGGGGCTCTCATTCTCTTCTGTGATTATGTCTGTCAG
AACCTCCATGACTCCGAGCACTTAACGTGGCTCATTGTAAATCACATT
CAAGATCTGATCAGCCTTTCCCACGAGCCTCCAGTACAGGACTTCATC
AGTGCCGTTCATCGGAACTCTGCTGCCAGCGGCCTGTTCATCCAGGCA
ATTCAGTCTCGTTGTGAAAACCTTTCAACTCCAACCATGCTGAAGAAA
ACTCTTCAGTGCTTGGAGGGGATTCATCTCAGCCAGTCGGGAGCTGTG
CTCACGCTGTATGTGGACAGGCTTCTGTGCACCCCTTTCCGTGTGCTG
GCTCGCATGGTGGACATCCTTGCTTGTCGCCGGGTAGAAATGCTTCTG
GCTGCAAATTTACAGAGCAGCATGGCCCAGTTGCCAATGGAAGAACTC
AACAGAATCCAGGAATACCTTCAGAGCAGCGGGCTCGCTCAGAGACAC
CAAAGGCTCTATTCCCTGCTGGACAGGTTTCGTCTCTCCACCATGCAA
GACTCACTTAGTCCCTCTCCTCCAGTCTCTTCCCACCCGCTGGACGGG
GATGGGCACGTGTCACTGGAAACAGTGAGTCCCGACAAAGACTGGTAC
GTTCATCTTGTCAAATCCCAGTGTTGGACCAGGTCAGATTCTGCACTG
CTGGAAGGTGCAGAGCTGGTGAATCGGATTCCTGCTGAAGATATGAAT
GCCTTCATGATGAACTCGGAGTTCAACCTAAGCCTGCTAGCTCCATGC
TTAAGCCTAGGGATGAGTGAAATTTCTGGTGGCCAGAAGAGTGCCCTT
TTTGAAGCAGCCCGTGAGGTGACTCTGGCCCGTGTGAGCGGCACCGTG
CAGCAGCTCCCTGCTGTCCATCATGTCTTCCAGCCCGAGCTGCCTGCA
GAGCCGGCGGCCTACTGGAGCAAGTTGAATGATCTGTTTGGGGATGCT
GCACTGTATCAGTCCCTGCCCACTCTGGCCAGAGCACTGGCACAGTAC
CTGGTGGTGGTCTCCAAACTGCCCAGTCATTTGCACCTTCCTCCTGAG
AAAGAGAAGGACATTGTGAAATTCGTGGTGGCAACCCTTGAGGCCCTG
TCCTGGCATTTGATCCATGAGCAGATCCCGCTGAGTCTGGATCTCCAG
GCAGGGCTGGACTGCTGCTGCCTGGCCCTGCAGCTGCCTGGCCTCTGG
AGCGTGGTCTCCTCCACAGAGTTTGTGACCCACGCCTGCTCCCTCATC
TACTGTGTGCACTTCATCCTGGAGGCCGTTGCAGTGCAGCCTGGAGAG
CAGCTTCTTAGTCCAGAAAGAAGGACAAATACCCCAAAAGCCATCAGC
GAGGAGGAGGAGGAAGTAGATCCAAACACACAGAATCCTAAGTATATC
ACTGCAGCCTGTGAGATGGTGGCAGAAATGGTGGAGTCTCTGCAGTCG
GTGTTGGCCTTGGGTCATAAAAGGAATAGCGGCGTGCCGGCGTTTCTC
ACGCCATTGCTAAGGAACATCATCATCAGCCTGGCCCGCCTGCCCCTT
GTCAACAGCTACACACGTGTGCCCCCACTAGTGTGGAAACTTGGATGG
TCACCCAAACCAGGGGGGGATTTTGGCACAGCATTCCCTGAGATCCCC
GTGGAGTTCCTCCAGGAAAAGGAAGTCTTTAAGGAGTTCATCTACCGC
ATCAACACACTAGGCTGGACCAGTCGTACTCAGTTTGAAGAAACTTGG
GCCACCCTCCTTGGTGTCCTGGTGACGCAGCCCCTCGTGATGGAGCAG
GAGGAGAGCCCACCAGAAGAAGACACAGAGAGGACCCAGATCAACGTC
CTGGCCGTGCAGGCCATCACCTCACTGGTGCTCAGTGCAATGACTGTG
CCTGTGGCCGGCAACCCAGCTGTAAGCTGCTTGGAGCAGCAGCCCCGG
AACAAGCCTCTGAAAGCTCTCGACACCAGGTTTGGGAGGAAGCTGAGC
ATTATCAGAGGGATTGTGGAGCAAGAGATTCAAGCAATGGTTTCAAAG
AGAGAGAATATTGCCACCCATCATTTATATCAGGCATGGGACCCTGTC
CCTTCTCTGTCTCCGGCTACTACAGGTGCCCTCATCAGCCACGAGAAG
CTGCTGCTACAGATCAACCCCGAGCGGGAGCTGGGGAGCATGAGCTAC
AAACTCGGCCAGGTGTCCATACACTCCGTGTGGCTGGGGAACAGCATC
ACACCCCTGAGGGAGGAGGAATGGGACGAGGAAGAGGAGGAGGAGGCC
GACGCCCCTGCACCTTCGTCACCACCCACGTCTCCAGTCAACTCCAGG
AAACACCGGGCTGGAGTTGACATCCACTCCTGTTCGCAGTTTTTGCTT
GAGTTGTATAGCCGCTGGATACTGCCGTCCAGCTCAGCCAGGAGGACC
CCGGCCATCCTGATCAGTGAGGTGGTCAGATCCCTTCTAGTGGTCTCA
GACTTGTTCACCGAGCGCAACCAGTTTGAGCTGATGTATGTGACGCTG
ACAGAACTGCGAAGGGTGCACCCTTCAGAAGACGAGATCCTCGCTCAG
TACCTGGTGCCTGCCACCTGCAAGGCAGCTGCCGTCCTTGGGATGGAC
AAGGCCGTGGCGGAGCCTGTCTCGAGGCTGCTGGAGAGCACGCTCAGG
AGCAGCCACCTGCCCAGCAGGGTTGGAGCCCTGCACGGCGTCCTCTAT
GTGCTGGAGTGCGACCTGCTGGACGACACTGCCAAGCAGCTCATCCCG
GTCATCAGCGACTATCTCCTCTCCAACCTGAAAGGGATCGCCCACTGC
GTGAACATTCACAGCCAGCAGCACGTACTGGTCATGTGTGCCACTGCG
TTTTACCTCATTGAGAACTATCCTCTGGACGTAGGGCCGGAATTTTCA
GCATCAATAATACAGATGTGTGGGGTGATGCTGTCTGGAAGTGAGGAG
TCCACCCCCTCCATCATTTACCACTGTGCCCTCAGAGGCCTGGAGCGC
CTCCTGCTCTCTGAGCAGCTCTCCCGCCTGGATGCAGAATCGCTGGTC
AAGCTGAGTGTGGACAGAGTGAACGTGCACAGCCCGCACCGGGCCATG
GCGGCTCTGGGCCTGATGCTCACCTGCATGTATACAGGAAAGGAGAAA
GTCAGTCCGGGTAGAACTTCAGACCCTAATCCTGCAGCCCCCGACAGC
GAGTCAGTGATTGTTGCTATGGAGCGGGTATCTGTTCTTTTTGATAGG
ATCAGGAAAGGCTTTCCTTGTGAAGCCAGAGTGGTGGCCAGGATTCTG
CCCCAGTTCCTAGACGACTTCTTCCCACCCCAGGACATCATGAACAAA
GTCATCGGAGAGTTTCTGTCCAACCAGCAGCCATACCCCCAGTTCATG
GCCACCGTGGTGTATAAGGTGTTTCAGACTCTGCACAGCACCGGGCAG
TCGTCCATGGTCCGGGACTGGGTCATGCTGTCCCTCTCCAACTTCACG
CAGAGGGCACCAGTCGCCATGGCCACGTGGAGCCTCTCCTGCTTCTTT
GTCAGCGCGTCCACCAGCCCGTGGGTCGCGGCGATCCTCCCACATGTC
ATCAGCAGGATGGGCAAGCTGGAGCAGGTGGACGTGAACCTTTTCTGC
CTGGTCGCCACAGACTTCTACAGACACCAGATAGAGGAGGAGCTGGAC
CGCAGGGCCTTCCAGTCTGTGCTTGAGGTGGTTGCAGCCCCAGGAAGC
CCATATCACCGGCTGCTGACTTGTTTACGAAATGTCCACAAGGTCACC
ACCTGCGAATTCCCCGGGTTTTACCCCTATGATGTGCCAGACTACGCC
CATATGGGGGGGTTCTTGAATTGCTGTCCTGGCTGCTGCATGGAACCT
GGCCGGCCATGCGCATAAGCATGCTACGTACACCCAGCTTTCTTGTAC
AAAGTGGTTGATCTAGAGGGCCCGCGGTTCGAAGGTAAGCCTATCCCT
AACCCTCTCCTCGGTCTCGATTCTACGCGTACCGGTTAGTAATGAGTT
TAAACGGGGGAGGCTAACTGAAACACGGAAGGAGACAATACCGGAAGG
AACCCGCGCTATGACGGCAATAAAAAGACAGAATAAAACGCACGGGTG
TTGGGTCGTTTGTTCATAAACGCGGGGTTCGGTCCCAGGGCTGGCACT
CTGTCGATACCCCACCGAGACCCCATTGGGGCCAATACGCCCGCGTTT
CTTCCTTTTCCCCACCCCACCCCCCAAGTTCGGGTGAAGGCCCAGGGC
TCGCAGCCAACGTCGGGGCGGCAGGCCCTGCCATAGCAGATCTGCGCA
GCTGGGGCTCTAGGGGGTATCCCCACGCGCCCTGTAGCGGCGCATTAA
GCGCGGCGGGTGTGGTGGTTACGCGCAGCGTGACCGCTACACTTGCCA
GCGCCCTAGCGCCCGCTCCTTTCGCTTTCTTCCCTTCCTTTCTCGCCA
CGTTCGCCGGCTTTCCCCGTCAAGCTCTAAATCGGGGCATCCCTTTAG
GGTTCCGATTTAGTGCTTTACGGCACCTCGACCCCAAAAAACTTGATT
AGGGTGATGGTTCACGTAGTGGGCCATCGCCCTGATAGACGGTTTTTC
GCCCTTTGACGTTGGAGTCCACGTTCTTTAATAGTGGACTCTTGTTCC
AAACTGGAACAACACTCAACCCTATCTCGGTCTATTCTTTTGATTTAT
AAGGGATTTTGGGGATTTCGGCCTATTGGTTAAAAAATGAGCTGATTT
AACAAAAATTTAACGCGAATTAATTCTGTGGAATGTGTGTCAGTTAGG
GTGTGGAAAGTCCCCAGGCTCCCCAGCAGGCAGAAGTATGCAAAGCAT
GCATCTCAATTAGTCAGCAACCAGGTGTGGAAAGTCCCCAGGCTCCCC
AGCAGGCAGAAGTATGCAAAGCATGCATCTCAATTAGTCAGCAACCAT
AGTCCCGCCCCTAACTCCGCCCATCCCGCCCCTAACTCCGCCCAGTTC
CGCCCATTCTCCGCCCCATGGCTGACTAATTTTTTTTATTTATGCAGA
GGCCGAGGCCGCCTCTGCCTCTGAGCTATTCCAGAAGTAGTGAGGAGG
CTTTTTTGGAGGCCTAGGCTTTTGCAAAAAGCTCCCGGGAGCTTGTAT
ATCCATTTTCGGATCTGATCAAGAGACAGGATGAGGATCGTTTCGCAT
GATTGAACAAGATGGATTGCACGCAGGTTCTCCGGCCGCTTGGGTGGA
GAGGCTATTCGGCTATGACTGGGCACAACAGACAATCGGCTGCTCTGA
TGCCGCCGTGTTCCGGCTGTCAGCGCAGGGGCGCCCGGTTCTTTTTGT
CAAGACCGACCTGTCCGGTGCCCTGAATGAACTGCAGGACGAGGCAGC
GCGGCTATCGTGGCTGGCCACGACGGGCGTTCCTTGCGCAGCTGTGCT
CGACGTTGTCACTGAAGCGGGAAGGGACTGGCTGCTATTGGGCGAAGT
GCCGGGGCAGGATCTCCTGTCATCTCACCTTGCTCCTGCCGAGAAAGT
ATCCATCATGGCTGATGCAATGCGGCGGCTGCATACGCTTGATCCGGC
TACCTGCCCATTCGACCACCAAGCGAAACATCGCATCGAGCGAGCACG
TACTCGGATGGAAGCCGGTCTTGTCGATCAGGATGATCTGGACGAAGA
GCATCAGGGGCTCGCGCCAGCCGAACTGTTCGCCAGGCTCAAGGCGCG
CATGCCCGACGGCGAGGATCTCGTCGTGACCCATGGCGATGCCTGCTT
GCCGAATATCATGGTGGAAAATGGCCGCTTTTCTGGATTCATCGACTG
TGGCCGGCTGGGTGTGGCGGACCGCTATCAGGACATAGCGTTGGCTAC
CCGTGATATTGCTGAAGAGCTTGGCGGCGAATGGGCTGACCGCTTCCT
CGTGCTTTACGGTATCGCCGCTCCCGATTCGCAGCGCATCGCCTTCTA
TCGCCTTCTTGACGAGTTCTTCTGAGCGGGACTCTGGGGTTCGCGAAA
TGACCGACCAAGCGACGCCCAACCTGCCATCACGAGATTTCGATTCCA
CCGCCGCCTTCTATGAAAGGTTGGGCTTCGGAATCGTTTTCCGGGACG
CCGGCTGGATGATCCTCCAGCGCGGGGATCTCATGCTGGAGTTCTTCG
CCCACCCCAACTTGTTTATTGCAGCTTATAATGGTTACAAATAAAGCA
ATAGCATCACAAATTTCACAAATAAAGCATTTTTTTCACTGCATTCTA
GTTGTGGTTTGTCCAAACTCATCAATGTATCTTATCATGTCTGTATAC
CGTCGACCTCTAGCTAGAGCTTGGCGTAATCATGGTCATAGCTGTTTC
CTGTGTGAAATTGTTATCCGCTCACAATTCCACACAACATACGAGCCG
GAAGCATAAAGTGTAAAGCCTGGGGTGCCTAATGAGTGAGCTAACTCA
CATTAATTGCGTTGCGCTCACTGCCCGCTTTCCAGTCGGGAAACCTGT
CGTGCCAGCTGCATTAATGAATCGGCCAACGCGCGGGGAGAGGCGGTT
TGCGTATTGGGCGCTCTTCCGCTTCCTCGCTCACTGACTCGCTGCGCT
CGGTCGTTCGGCTGCGGCGAGCGGTATCAGCTCACTCAAAGGCGGTAA
TACGGTTATCCACAGAATCAGGGGATAACGCAGGAAAGAACATGTGAG
CAAAAGGCCAGCAAAAGGCCAGGAACCGTAAAAAGGCCGCGTTGCTGG
CGTTTTTCCATAGGCTCCGCCCCCCTGACGAGCATCACAAAAATCGAC
GCTCAAGTCAGAGGTGGCGAAACCCGACAGGACTATAAAGATACCAGG
CGTTTCCCCCTGGAAGCTCCCTCGTGCGCTCTCCTGTTCCGACCCTGC
CGCTTACCGGATACCTGTCCGCCTTTCTCCCTTCGGGAAGCGTGGCGC
TTTCTCAATGCTCACGCTGTAGGTATCTCAGTTCGGTGTAGGTCGTTC
GCTCCAAGCTGGGCTGTGTGCACGAACCCCCCGTTCAGCCCGACCGCT
GCGCCTTATCCGGTAACTATCGTCTTGAGTCCAACCCGGTAAGACACG
ACTTATCGCCACTGGCAGCAGCCACTGGTAACAGGATTAGCAGAGCGA
GGTATGTAGGCGGTGCTACAGAGTTCTTGAAGTGGTGGCCTAACTACG
GCTACACTAGAAGGACAGTATTTGGTATCTGCGCTCTGCTGAAGCCAG
TTACCTTCGGAAAAAGAGTTGGTAGCTCTTGATCCGGCAAACAAACCA
CCGCTGGTAGCGGTGGTTTTTTTGTTTGCAAGCAGCAGATTACGCGCA
GAAAAAAAGGATCTCAAGAAGATCCTTTGATCTTTTCTACGGGGTCTG
ACGCTCAGTGGAACGAAAACTCACGTTAAGGGATTTTGGTCATGAGAT
TATCAAAAAGGATCTTCACCTAGATCCTTTTAAATTAAAAATGAAGTT
TTAAATCAATCTAAAGTATATATGAGTAAACTTGGTCTGACAGTTACC
AATGCTTAATCAGTGAGGCACCTATCTCAGCGATCTGTCTATTTCGTT
CATCCATAGTTGCCTGACTCCCCGTCGTGTAGATAACTACGATACGGG
AGGGCTTACCATCTGGCCCCAGTGCTGCAATGATACCGCGAGACCCAC
GCTCACCGGCTCCAGATTTATCAGCAATAAACCAGCCAGCCGGAAGGG
CCGAGCGCAGAAGTGGTCCTGCAACTTTATCCGCCTCCATCCAGTCTA
TTAATTGTTGCCGGGAAGCTAGAGTAAGTAGTTCGCCAGTTAATAGTT
TGCGCAACGTTGTTGCCATTGCTACAGGCATCGTGGTGTCACGCTCGT
CGTTTGGTATGGCTTCATTCAGCTCCGGTTCCCAACGATCAAGGCGAG
TTACATGATCCCCCATGTTGTGCAAAAAAGCGGTTAGCTCCTTCGGTC
CTCCGATCGTTGTCAGAAGTAAGTTGGCCGCAGTGTTATCACTCATGG
TTATGGCAGCACTGCATAATTCTCTTACTGTCATGCCATCCGTAAGAT
GCTTTTCTGTGACTGGTGAGTACTCAACCAAGTCATTCTGAGAATAGT
GTATGCGGCGACCGAGTTGCTCTTGCCCGGCGTCAATACGGGATAATA
CCGCGCCACATAGCAGAACTTTAAAAGTGCTCATCATTGGAAAACGTT
CTTCGGGGCGAAAACTCTCAAGGATCTTACCGCTGTTGAGATCCAGTT
CGATGTAACCCACTCGTGCACCCAACTGATCTTCAGCATCTTTTACTT
TCACCAGCGTTTCTGGGTGAGCAAAAACAGGAAGGCAAAATGCCGCAA
AAAAGGGAATAAGGGCGACACGGAAATGTTGAATACTCATACTCTTCC
TTTTTCAATATTATTGAAGCATTTATCAGGGTTATTGTCTCATGAGCG
GATACATATTTGAATGTATTTAGAAAAATAAACAAATAGGGGTTCCGC
GCACATTTCCCCGAAAAGTGCCACCTGACG
